# Supplementary material for: [6,13-Bis(2,4-dichloro­benzo­yl)-5,7,12,14-tetra­methyl­dibenzo[b,i][1,4,8,11]tetra­aza­cyclo­tetra­decinato- κ4 N]nickel(II) acetone monosolvate
Source: Acta Crystallogr Sect E Struct Rep Online. 2012 Jun 2;68(Pt 7):m871. doi: 10.1107/S1600536812024671 (PMC3393152; doi:10.1107/S1600536812024671)
Supplement: Supplementary file 1 [file e-68-0m871-sup1.cif]

##############################################################################
#                                                                            #
# This CIF contains the data in a paper accepted for publication in          #
# Acta Crystallographica Section E. It conforms to the requirements of       #
# Notes for Authors for Acta Crystallographica Section E, and has been       #
# peer reviewed under the auspices of the IUCr Commission on Journals.       #
#                                                                            #
# Full details of the Crystallographic Information File format               #
# are given in the paper "The Crystallographic Information File (CIF):       #
# a New Standard Archive File for Crystallography" by S. R. Hall, F. H.      #
# Allen and I. D. Brown [Acta Cryst. (1991), A47, 655-685].                  #
#                                                                            #
# The current version of the core CIF dictionary is obtainable from          #
# ftp://ftp.iucr.org/pub/cif_core.dic.                                       #
#                                                                            #
# Software is freely available for graphical display of the structure(s)     #
# in this CIF. For information consult the CIF software page                 #
# http://www.iucr.org/resources/cif/software.                                #
#                                                                            #
# This file may be used for bona fide research purposes within the           #
# scientific community so long as proper attribution is given to the journal # 
# article from which it was obtained.                                        #
#                                                                            #
##############################################################################
data_I
_audit_creation_method     SHELXL-97
_chemical_name_systematic
;
[6,13-Bis(2,4-dichlorobenzoyl)-5,7,12,14-
tetramethyldibenzo[<i>b</i>,<i>i</i>][1,4,8,11]tetraazacyclotetradecinato-
\k^4^<i>N</i>]nickel(II) acetone monosolvate
;
_chemical_name_common     ?
_chemical_formula_moiety     'C36 H26 Cl4 N4 Ni O2, C3 H6 O'
_chemical_formula_sum     'C39 H32 Cl4 N4 Ni O3'
_chemical_formula_iupac     '[Ni (C36 H26 Cl4 N4 O2)], C3 H6 O'
_chemical_formula_weight     805.20
_chemical_melting_point     ?
_symmetry_cell_setting     monoclinic
_symmetry_space_group_name_H-M     'P 21/c'
_symmetry_space_group_name_Hall     '-P 2ybc'
loop_
    _symmetry_equiv_pos_as_xyz
    'x, y, z'
    '-x, y+1/2, -z+1/2'
    '-x, -y, -z'
    'x, -y-1/2, z-1/2'
_cell_length_a     11.546(3)
_cell_length_b     27.134(7)
_cell_length_c     12.149(3)
_cell_angle_alpha     90.00
_cell_angle_beta     110.372(4)
_cell_angle_gamma     90.00
_cell_volume     3568.1(17)
_cell_formula_units_Z     4
_cell_measurement_reflns_used     34
_cell_measurement_theta_min     2.26
_cell_measurement_theta_max     26.22
_cell_measurement_temperature     296(2)
_exptl_crystal_description     'block '
_exptl_crystal_colour     'dark green'
_exptl_crystal_size_max     0.12
_exptl_crystal_size_mid     0.08
_exptl_crystal_size_min     0.06
_exptl_crystal_density_diffrn     1.499
_exptl_crystal_density_meas     ?
_exptl_crystal_density_method     'not measured'
_exptl_crystal_F_000     1656
_exptl_absorpt_coefficient_mu     0.889
_exptl_absorpt_correction_type     multi-scan
_exptl_absorpt_process_details     '(SADABS; Sheldrick, 1996)'
_exptl_absorpt_correction_T_min     0.9009
_exptl_absorpt_correction_T_max     0.9486
_exptl_special_details     ?
_diffrn_ambient_temperature     296(2)
_diffrn_radiation_type     MoK\a
_diffrn_radiation_wavelength     0.71073
_diffrn_radiation_source     'fine-focus sealed tube'
_diffrn_radiation_monochromator     graphite
_diffrn_measurement_device_type     'Bruker APEXII CCD'
_diffrn_measurement_method     '\w scans'
_diffrn_detector_area_resol_mean     ?
_diffrn_reflns_number     21315
_diffrn_reflns_av_R_equivalents     0.1719
_diffrn_reflns_av_sigmaI/netI     0.2019
_diffrn_reflns_theta_min     1.88
_diffrn_reflns_theta_max     25.00
_diffrn_reflns_theta_full     25.00
_diffrn_measured_fraction_theta_max     0.976
_diffrn_measured_fraction_theta_full     0.976
_diffrn_reflns_limit_h_min     -13
_diffrn_reflns_limit_h_max     13
_diffrn_reflns_limit_k_min     -32
_diffrn_reflns_limit_k_max     32
_diffrn_reflns_limit_l_min     -14
_diffrn_reflns_limit_l_max     13
_diffrn_standards_number     ?
_diffrn_standards_interval_count     ?
_diffrn_standards_interval_time     ?
_diffrn_standards_decay_%     ?
_refine_special_details
;
Refinement of <i>F</i>^2^ against ALL reflections. The weighted <i>R</i>-factor
<i>wR</i> and goodness of fit <i>S</i> are based on <i>F</i>^2^, conventional
<i>R</i>-factors <i>R</i> are based on <i>F</i>, with <i>F</i> set to zero for
negative <i>F</i>^2^. The threshold expression of <i>F</i>^2^ >
\s(<i>F</i>^2^) is used only for calculating <i>R</i>-factors(gt) <i>etc</i>.
and is not relevant to the choice of reflections for refinement.
<i>R</i>-factors based on <i>F</i>^2^ are statistically about twice as large
as those based on <i>F</i>, and <i>R</i>- factors based on ALL data will be
even larger.
;
_reflns_number_total     6137
_reflns_number_gt     3204
_reflns_threshold_expression     I>2sigma(I)
_refine_ls_structure_factor_coef     Fsqd
_refine_ls_matrix_type     full
_refine_ls_R_factor_all     0.2085
_refine_ls_R_factor_gt     0.0776
_refine_ls_wR_factor_gt     0.1413
_refine_ls_wR_factor_ref     0.1899
_refine_ls_goodness_of_fit_ref     1.039
_refine_ls_restrained_S_all     1.039
_refine_ls_number_reflns     6137
_refine_ls_number_parameters     460
_refine_ls_number_restraints     0
_refine_ls_hydrogen_treatment     constr
_refine_ls_weighting_scheme     calc
_refine_ls_weighting_details
         'calc w=1/[\s^2^(Fo^2^)+(0.0670P)^2^+0.0000P] where P=(Fo^2^+2Fc^2^)/3'
_atom_sites_solution_hydrogens     geom
_atom_sites_solution_primary     direct
_atom_sites_solution_secondary     difmap
_refine_ls_shift/su_max     0.002
_refine_ls_shift/su_mean     0.000
_refine_diff_density_max     1.648
_refine_diff_density_min     -2.374
_refine_ls_extinction_method     none
_refine_ls_extinction_coef     ?
loop_
    _atom_type_symbol
    _atom_type_description
    _atom_type_scat_dispersion_real
    _atom_type_scat_dispersion_imag
    _atom_type_scat_source
    'C' 'C' 0.0033 0.0016
                         'International Tables Vol C Tables 4.2.6.8 and 6.1.1.4'
    'H' 'H' 0.0000 0.0000
                         'International Tables Vol C Tables 4.2.6.8 and 6.1.1.4'
    'N' 'N' 0.0061 0.0033
                         'International Tables Vol C Tables 4.2.6.8 and 6.1.1.4'
    'O' 'O' 0.0106 0.0060
                         'International Tables Vol C Tables 4.2.6.8 and 6.1.1.4'
    'Cl' 'Cl' 0.1484 0.1585
                         'International Tables Vol C Tables 4.2.6.8 and 6.1.1.4'
    'Ni' 'Ni' 0.3393 1.1124
                         'International Tables Vol C Tables 4.2.6.8 and 6.1.1.4'
_computing_data_collection     'APEX2 (Bruker, 2005)'
_computing_cell_refinement     'SAINT (Bruker, 2005)'
_computing_data_reduction     'SAINT (Bruker, 2005)'
_computing_structure_solution     'SHELXS97 (Sheldrick, 2008)'
_computing_structure_refinement     'SHELXL97 (Sheldrick, 2008)'
_computing_molecular_graphics     'SHELXTL (Sheldrick, 2008)'
_computing_publication_material     'SHELXTL (Sheldrick, 2008)'
loop_
    _atom_site_type_symbol
    _atom_site_label
    _atom_site_fract_x
    _atom_site_fract_y
    _atom_site_fract_z
    _atom_site_U_iso_or_equiv
    _atom_site_adp_type
    _atom_site_calc_flag
    _atom_site_refinement_flags
    _atom_site_occupancy
    _atom_site_symmetry_multiplicity
    _atom_site_disorder_assembly
    _atom_site_disorder_group
    Ni Ni1 2.16249(6) -0.17047(3) 2.42062(6) 0.0368(2) Uani d . 1 1 . .
    N N1 2.3256(4) -0.17941(19) 2.4315(4) 0.0391(12) Uani d . 1 1 . .
    N N2 1.9992(4) -0.16079(19) 2.4095(4) 0.0417(13) Uani d . 1 1 . .
    N N3 2.1638(4) -0.11609(19) 2.3281(4) 0.0401(12) Uani d . 1 1 . .
    N N4 2.1601(4) -0.2260(2) 2.5097(4) 0.0388(12) Uani d . 1 1 . .
    Cl Cl1 2.4561(2) -0.41867(9) 2.59903(17) 0.0823(6) Uani d . 1 1 . .
    Cl Cl2 1.6819(2) -0.03283(9) 1.90340(18) 0.0834(7) Uani d . 1 1 . .
    Cl Cl3 1.60697(19) -0.21256(10) 1.71613(17) 0.0919(8) Uani d . 1 1 . .
    Cl Cl4 2.2994(2) -0.47349(11) 2.1476(2) 0.0997(9) Uani d . 1 1 . .
    O O1 1.8035(6) -0.0458(3) 2.1541(5) 0.104(2) Uani d . 1 1 . .
    O O2 2.5123(5) -0.3123(2) 2.5822(6) 0.0883(18) Uani d . 1 1 . .
    O O3 1.8191(6) -0.0670(3) 1.6827(7) 0.122(3) Uani d . 1 1 . .
    C C1 2.3202(6) -0.3429(3) 2.2984(7) 0.066(2) Uani d . 1 1 . .
    H H1A 2.2980 -0.3107 2.2740 0.079 Uiso calc R 1 1 . .
    C C2 2.2992(6) -0.3796(3) 2.2159(7) 0.067(2) Uani d . 1 1 . .
    H H2A 2.2675 -0.3721 2.1363 0.081 Uiso calc R 1 1 . .
    C C3 2.3254(6) -0.4273(3) 2.2519(6) 0.059(2) Uani d . 1 1 . .
    C C4 2.3716(6) -0.4398(3) 2.3686(7) 0.062(2) Uani d . 1 1 . .
    H H4A 2.3846 -0.4726 2.3917 0.074 Uiso calc R 1 1 . .
    C C5 2.3982(5) -0.4026(3) 2.4505(6) 0.0518(18) Uani d . 1 1 . .
    C C6 2.3747(5) -0.3530(3) 2.4192(5) 0.0477(16) Uani d . 1 1 . .
    C C7 2.4127(6) -0.3101(3) 2.5037(6) 0.0534(17) Uani d . 1 1 . .
    C C8 2.3334(5) -0.2649(3) 2.4819(5) 0.0451(15) Uani d . 1 1 . .
    C C9 2.3812(5) -0.2225(3) 2.4453(5) 0.0435(16) Uani d . 1 1 . .
    C C10 2.4962(5) -0.2289(3) 2.4109(6) 0.0584(19) Uani d . 1 1 . .
    H H10A 2.5193 -0.1977 2.3878 0.088 Uiso calc R 1 1 . .
    H H10B 2.4782 -0.2517 2.3465 0.088 Uiso calc R 1 1 . .
    H H10C 2.5629 -0.2416 2.4767 0.088 Uiso calc R 1 1 . .
    C C11 2.3762(5) -0.1343(2) 2.4110(5) 0.0430(16) Uani d . 1 1 . .
    C C12 2.5004(5) -0.1204(3) 2.4554(6) 0.0565(19) Uani d . 1 1 . .
    H H12A 2.5599 -0.1432 2.4963 0.068 Uiso calc R 1 1 . .
    C C13 2.5356(6) -0.0732(3) 2.4393(6) 0.066(2) Uani d . 1 1 . .
    H H13A 2.6186 -0.0643 2.4678 0.079 Uiso calc R 1 1 . .
    C C14 2.4468(6) -0.0391(3) 2.3804(6) 0.0574(19) Uani d . 1 1 . .
    H H14A 2.4703 -0.0074 2.3678 0.069 Uiso calc R 1 1 . .
    C C15 2.3229(6) -0.0518(3) 2.3403(5) 0.0517(17) Uani d . 1 1 . .
    H H15A 2.2636 -0.0283 2.3035 0.062 Uiso calc R 1 1 . .
    C C16 2.2870(5) -0.0986(2) 2.3540(5) 0.0433(16) Uani d . 1 1 . .
    C C17 2.0664(5) -0.0984(2) 2.2450(5) 0.0425(15) Uani d . 1 1 . .
    C C18 2.0783(6) -0.0667(3) 2.1465(6) 0.061(2) Uani d . 1 1 . .
    H H18A 2.1642 -0.0612 2.1591 0.092 Uiso calc R 1 1 . .
    H H18B 2.0381 -0.0356 2.1453 0.092 Uiso calc R 1 1 . .
    H H18C 2.0403 -0.0832 2.0727 0.092 Uiso calc R 1 1 . .
    C C19 1.9455(5) -0.1101(3) 2.2400(5) 0.0486(17) Uani d . 1 1 . .
    C C20 1.8430(6) -0.0871(3) 2.1423(6) 0.0563(18) Uani d . 1 1 . .
    C C21 1.7900(5) -0.1152(3) 2.0300(5) 0.0479(17) Uani d . 1 1 . .
    C C22 1.7121(5) -0.0950(3) 1.9237(6) 0.0519(18) Uani d . 1 1 . .
    C C23 1.6576(6) -0.1247(4) 1.8269(6) 0.067(2) Uani d . 1 1 . .
    H H23A 1.6057 -0.1111 1.7569 0.081 Uiso calc R 1 1 . .
    C C24 1.6808(6) -0.1743(3) 1.8351(6) 0.058(2) Uani d . 1 1 . .
    C C25 1.7608(6) -0.1952(3) 1.9366(6) 0.063(2) Uani d . 1 1 . .
    H H25A 1.7788 -0.2287 1.9403 0.076 Uiso calc R 1 1 . .
    C C26 1.8134(6) -0.1652(3) 2.0320(6) 0.0557(18) Uani d . 1 1 . .
    H H26A 1.8670 -0.1792 2.1008 0.067 Uiso calc R 1 1 . .
    C C27 1.9141(5) -0.1369(3) 2.3232(5) 0.0501(18) Uani d . 1 1 . .
    C C28 1.7787(5) -0.1420(3) 2.3064(6) 0.066(2) Uani d . 1 1 . .
    H H28A 1.7700 -0.1612 2.3695 0.099 Uiso calc R 1 1 . .
    H H28B 1.7366 -0.1582 2.2330 0.099 Uiso calc R 1 1 . .
    H H28C 1.7436 -0.1099 2.3061 0.099 Uiso calc R 1 1 . .
    C C29 1.9799(5) -0.1845(3) 2.5064(5) 0.0453(16) Uani d . 1 1 . .
    C C30 1.8935(5) -0.1707(3) 2.5579(6) 0.057(2) Uani d . 1 1 . .
    H H30A 1.8356 -0.1463 2.5236 0.069 Uiso calc R 1 1 . .
    C C31 1.8948(7) -0.1937(3) 2.6600(7) 0.072(2) Uani d . 1 1 . .
    H H31A 1.8358 -0.1850 2.6927 0.087 Uiso calc R 1 1 . .
    C C32 1.9796(6) -0.2283(3) 2.7133(6) 0.066(2) Uani d . 1 1 . .
    H H32A 1.9785 -0.2431 2.7820 0.080 Uiso calc R 1 1 . .
    C C33 2.0680(5) -0.2418(3) 2.6664(5) 0.0507(17) Uani d . 1 1 . .
    H H33A 2.1275 -0.2653 2.7037 0.061 Uiso calc R 1 1 . .
    C C34 2.0669(5) -0.2199(3) 2.5620(5) 0.0451(16) Uani d . 1 1 . .
    C C35 2.2295(5) -0.2652(3) 2.5173(5) 0.0472(17) Uani d . 1 1 . .
    C C36 2.1961(6) -0.3143(3) 2.5607(7) 0.064(2) Uani d . 1 1 . .
    H H36A 2.1242 -0.3099 2.5823 0.096 Uiso calc R 1 1 . .
    H H36B 2.2639 -0.3252 2.6278 0.096 Uiso calc R 1 1 . .
    H H36C 2.1792 -0.3384 2.4994 0.096 Uiso calc R 1 1 . .
    C C37 1.9714(9) -0.0368(5) 1.6169(9) 0.133(5) Uani d . 1 1 . .
    H H37A 1.9020 -0.0267 1.5501 0.200 Uiso calc R 1 1 . .
    H H37B 2.0215 -0.0594 1.5922 0.200 Uiso calc R 1 1 . .
    H H37C 2.0196 -0.0084 1.6523 0.200 Uiso calc R 1 1 . .
    C C38 1.9267(8) -0.0612(3) 1.7031(8) 0.077(2) Uani d . 1 1 . .
    C C39 2.0198(9) -0.0793(5) 1.8118(9) 0.113(4) Uani d . 1 1 . .
    H H39A 1.9794 -0.0943 1.8602 0.170 Uiso calc R 1 1 . .
    H H39B 2.0696 -0.0522 1.8532 0.170 Uiso calc R 1 1 . .
    H H39C 2.0714 -0.1032 1.7931 0.170 Uiso calc R 1 1 . .
loop_
    _atom_site_aniso_label
    _atom_site_aniso_U_11
    _atom_site_aniso_U_22
    _atom_site_aniso_U_33
    _atom_site_aniso_U_12
    _atom_site_aniso_U_13
    _atom_site_aniso_U_23
    Ni1 0.0381(3) 0.0335(5) 0.0383(4) 0.0003(3) 0.0126(3) 0.0001(4)
    N1 0.040(2) 0.034(4) 0.042(3) -0.001(2) 0.013(2) -0.001(2)
    N2 0.039(2) 0.045(4) 0.042(3) -0.001(2) 0.015(2) -0.002(2)
    N3 0.046(2) 0.037(4) 0.040(3) 0.001(2) 0.016(2) 0.002(2)
    N4 0.039(2) 0.035(4) 0.039(3) 0.000(2) 0.009(2) 0.003(2)
    Cl1 0.1151(15) 0.0569(17) 0.0594(12) -0.0017(13) 0.0108(11) 0.0115(11)
    Cl2 0.0993(14) 0.0670(18) 0.0752(14) 0.0204(13) 0.0193(11) 0.0261(12)
    Cl3 0.1011(14) 0.119(2) 0.0605(12) -0.0510(15) 0.0348(11) -0.0259(12)
    Cl4 0.0996(14) 0.109(2) 0.0915(16) 0.0098(14) 0.0340(13) -0.0483(15)
    O1 0.109(4) 0.080(6) 0.085(4) 0.044(4) -0.016(3) -0.019(4)
    O2 0.070(3) 0.048(4) 0.112(5) 0.014(3) -0.012(3) -0.013(4)
    O3 0.090(4) 0.130(8) 0.160(7) 0.022(4) 0.060(5) 0.014(5)
    C1 0.064(4) 0.055(6) 0.068(5) 0.011(4) 0.011(4) 0.004(4)
    C2 0.077(5) 0.066(7) 0.060(5) 0.011(4) 0.025(4) 0.003(4)
    C3 0.059(4) 0.057(6) 0.064(5) 0.008(4) 0.027(4) -0.012(4)
    C4 0.065(4) 0.045(5) 0.080(5) 0.009(4) 0.030(4) -0.009(4)
    C5 0.054(3) 0.047(5) 0.052(4) 0.013(3) 0.014(3) 0.010(4)
    C6 0.043(3) 0.044(5) 0.053(4) 0.009(3) 0.012(3) 0.000(3)
    C7 0.059(4) 0.035(5) 0.062(4) 0.003(3) 0.015(4) 0.004(4)
    C8 0.042(3) 0.033(5) 0.053(4) 0.009(3) 0.008(3) 0.000(3)
    C9 0.044(3) 0.043(5) 0.043(3) 0.003(3) 0.013(3) -0.005(3)
    C10 0.055(3) 0.054(5) 0.070(4) 0.007(3) 0.026(3) -0.001(4)
    C11 0.048(3) 0.034(4) 0.052(4) 0.001(3) 0.023(3) -0.002(3)
    C12 0.049(3) 0.054(5) 0.068(4) -0.002(3) 0.022(3) 0.006(4)
    C13 0.059(4) 0.067(7) 0.072(5) -0.015(4) 0.022(4) -0.004(4)
    C14 0.061(4) 0.044(5) 0.070(5) -0.014(4) 0.025(4) 0.002(4)
    C15 0.060(3) 0.046(5) 0.051(4) -0.002(3) 0.021(3) 0.001(3)
    C16 0.045(3) 0.044(5) 0.044(3) -0.005(3) 0.020(3) -0.003(3)
    C17 0.051(3) 0.036(5) 0.036(3) 0.001(3) 0.009(3) -0.006(3)
    C18 0.070(4) 0.056(6) 0.057(4) 0.008(4) 0.022(4) 0.012(4)
    C19 0.043(3) 0.048(5) 0.049(4) 0.008(3) 0.008(3) -0.004(3)
    C20 0.055(4) 0.047(5) 0.058(4) 0.011(3) 0.008(3) -0.001(4)
    C21 0.040(3) 0.049(5) 0.049(4) 0.002(3) 0.007(3) 0.006(3)
    C22 0.048(3) 0.054(5) 0.055(4) 0.004(3) 0.019(3) 0.012(4)
    C23 0.047(3) 0.107(8) 0.043(4) -0.006(4) 0.010(3) 0.010(5)
    C24 0.056(4) 0.071(7) 0.048(4) -0.029(4) 0.019(3) -0.010(4)
    C25 0.066(4) 0.056(6) 0.068(5) 0.002(4) 0.024(4) 0.001(4)
    C26 0.064(4) 0.043(5) 0.053(4) 0.007(3) 0.011(3) 0.001(4)
    C27 0.038(3) 0.057(6) 0.049(4) 0.004(3) 0.008(3) -0.008(3)
    C28 0.042(3) 0.081(7) 0.071(5) 0.008(4) 0.015(3) 0.004(4)
    C29 0.038(3) 0.049(5) 0.047(3) -0.002(3) 0.013(3) -0.002(3)
    C30 0.047(3) 0.066(6) 0.064(4) -0.002(3) 0.025(3) -0.001(4)
    C31 0.071(4) 0.088(7) 0.076(5) -0.006(5) 0.049(4) 0.002(5)
    C32 0.075(4) 0.075(7) 0.060(4) -0.009(4) 0.037(4) 0.006(4)
    C33 0.055(3) 0.045(5) 0.046(4) -0.011(3) 0.010(3) 0.007(3)
    C34 0.046(3) 0.045(5) 0.042(3) -0.017(3) 0.014(3) -0.005(3)
    C35 0.041(3) 0.047(5) 0.043(3) -0.011(3) 0.001(3) 0.001(3)
    C36 0.066(4) 0.039(5) 0.086(5) -0.004(4) 0.024(4) 0.005(4)
    C37 0.112(7) 0.172(15) 0.116(9) -0.021(8) 0.039(7) 0.033(9)
    C38 0.087(5) 0.058(7) 0.093(6) 0.008(5) 0.039(5) -0.002(5)
    C39 0.123(7) 0.117(12) 0.088(7) 0.009(7) 0.021(6) 0.003(7)
_geom_special_details
;
All e.s.d.'s (except the e.s.d. in the dihedral angle between two l.s. planes)
are estimated using the full covariance matrix. The cell e.s.d.'s are taken
into account individually in the estimation of e.s.d.'s in distances, angles
and torsion angles; correlations between e.s.d.'s in cell parameters are only
used when they are defined by crystal symmetry. An approximate (isotropic)
treatment of cell e.s.d.'s is used for estimating e.s.d.'s involving l.s.
planes.
;
loop_
    _geom_bond_atom_site_label_1
    _geom_bond_atom_site_label_2
    _geom_bond_site_symmetry_2
    _geom_bond_distance
    _geom_bond_publ_flag
    Ni1 N1 . 1.857(4) ?
    Ni1 N3 . 1.858(5) ?
    Ni1 N4 . 1.861(5) ?
    Ni1 N2 . 1.862(4) ?
    N1 C9 . 1.315(8) ?
    N1 C11 . 1.415(7) ?
    N2 C27 . 1.330(8) ?
    N2 C29 . 1.425(7) ?
    N3 C17 . 1.313(7) ?
    N3 C16 . 1.426(7) ?
    N4 C35 . 1.316(8) ?
    N4 C34 . 1.437(6) ?
    Cl1 C5 . 1.747(7) ?
    Cl2 C22 . 1.723(8) ?
    Cl3 C24 . 1.741(7) ?
    Cl4 C3 . 1.732(7) ?
    O1 C20 . 1.238(9) ?
    O2 C7 . 1.213(8) ?
    O3 C38 . 1.190(9) ?
    C1 C2 . 1.374(11) ?
    C1 C6 . 1.407(9) ?
    C1 H1A . 0.9300 ?
    C2 C3 . 1.365(11) ?
    C2 H2A . 0.9300 ?
    C3 C4 . 1.372(10) ?
    C4 C5 . 1.376(10) ?
    C4 H4A . 0.9300 ?
    C5 C6 . 1.399(10) ?
    C6 C7 . 1.511(10) ?
    C7 C8 . 1.498(9) ?
    C8 C35 . 1.409(7) ?
    C8 C9 . 1.414(9) ?
    C9 C10 . 1.535(6) ?
    C10 H10A . 0.9600 ?
    C10 H10B . 0.9600 ?
    C10 H10C . 0.9600 ?
    C11 C12 . 1.397(8) ?
    C11 C16 . 1.408(8) ?
    C12 C13 . 1.378(10) ?
    C12 H12A . 0.9300 ?
    C13 C14 . 1.381(10) ?
    C13 H13A . 0.9300 ?
    C14 C15 . 1.385(8) ?
    C14 H14A . 0.9300 ?
    C15 C16 . 1.364(9) ?
    C15 H15A . 0.9300 ?
    C17 C19 . 1.413(7) ?
    C17 C18 . 1.519(8) ?
    C18 H18A . 0.9600 ?
    C18 H18B . 0.9600 ?
    C18 H18C . 0.9600 ?
    C19 C27 . 1.391(9) ?
    C19 C20 . 1.490(9) ?
    C20 C21 . 1.495(9) ?
    C21 C26 . 1.383(10) ?
    C21 C22 . 1.403(9) ?
    C22 C23 . 1.383(10) ?
    C23 C24 . 1.371(11) ?
    C23 H23A . 0.9300 ?
    C24 C25 . 1.379(10) ?
    C25 C26 . 1.372(10) ?
    C25 H25A . 0.9300 ?
    C26 H26A . 0.9300 ?
    C27 C28 . 1.511(7) ?
    C28 H28A . 0.9600 ?
    C28 H28B . 0.9600 ?
    C28 H28C . 0.9600 ?
    C29 C34 . 1.384(9) ?
    C29 C30 . 1.400(7) ?
    C30 C31 . 1.384(10) ?
    C30 H30A . 0.9300 ?
    C31 C32 . 1.348(11) ?
    C31 H31A . 0.9300 ?
    C32 C33 . 1.382(8) ?
    C32 H32A . 0.9300 ?
    C33 C34 . 1.397(8) ?
    C33 H33A . 0.9300 ?
    C35 C36 . 1.530(9) ?
    C36 H36A . 0.9600 ?
    C36 H36B . 0.9600 ?
    C36 H36C . 0.9600 ?
    C37 C38 . 1.475(11) ?
    C37 H37A . 0.9600 ?
    C37 H37B . 0.9600 ?
    C37 H37C . 0.9600 ?
    C38 C39 . 1.467(13) ?
    C39 H39A . 0.9600 ?
    C39 H39B . 0.9600 ?
    C39 H39C . 0.9600 ?
loop_
    _geom_angle_atom_site_label_1
    _geom_angle_atom_site_label_2
    _geom_angle_atom_site_label_3
    _geom_angle_site_symmetry_1
    _geom_angle_site_symmetry_3
    _geom_angle
    _geom_angle_publ_flag
    N1 Ni1 N3 . . 85.7(2) ?
    N1 Ni1 N4 . . 94.2(2) ?
    N3 Ni1 N4 . . 178.5(2) ?
    N1 Ni1 N2 . . 179.4(2) ?
    N3 Ni1 N2 . . 93.8(2) ?
    N4 Ni1 N2 . . 86.4(2) ?
    C9 N1 C11 . . 125.3(4) ?
    C9 N1 Ni1 . . 124.2(4) ?
    C11 N1 Ni1 . . 110.2(4) ?
    C27 N2 C29 . . 125.9(4) ?
    C27 N2 Ni1 . . 125.2(3) ?
    C29 N2 Ni1 . . 108.8(4) ?
    C17 N3 C16 . . 124.7(5) ?
    C17 N3 Ni1 . . 124.7(4) ?
    C16 N3 Ni1 . . 110.4(4) ?
    C35 N4 C34 . . 126.5(5) ?
    C35 N4 Ni1 . . 124.3(3) ?
    C34 N4 Ni1 . . 109.2(4) ?
    C2 C1 C6 . . 121.3(8) ?
    C2 C1 H1A . . 119.3 ?
    C6 C1 H1A . . 119.3 ?
    C3 C2 C1 . . 119.4(7) ?
    C3 C2 H2A . . 120.3 ?
    C1 C2 H2A . . 120.3 ?
    C2 C3 C4 . . 121.9(7) ?
    C2 C3 Cl4 . . 119.3(6) ?
    C4 C3 Cl4 . . 118.8(6) ?
    C3 C4 C5 . . 118.3(7) ?
    C3 C4 H4A . . 120.8 ?
    C5 C4 H4A . . 120.8 ?
    C4 C5 C6 . . 122.4(6) ?
    C4 C5 Cl1 . . 118.2(6) ?
    C6 C5 Cl1 . . 119.3(5) ?
    C5 C6 C1 . . 116.4(7) ?
    C5 C6 C7 . . 124.9(6) ?
    C1 C6 C7 . . 118.5(7) ?
    O2 C7 C8 . . 122.2(7) ?
    O2 C7 C6 . . 117.9(6) ?
    C8 C7 C6 . . 119.7(6) ?
    C35 C8 C9 . . 124.5(6) ?
    C35 C8 C7 . . 118.3(6) ?
    C9 C8 C7 . . 116.2(4) ?
    N1 C9 C8 . . 122.5(4) ?
    N1 C9 C10 . . 119.8(6) ?
    C8 C9 C10 . . 117.5(6) ?
    C9 C10 H10A . . 109.5 ?
    C9 C10 H10B . . 109.5 ?
    H10A C10 H10B . . 109.5 ?
    C9 C10 H10C . . 109.5 ?
    H10A C10 H10C . . 109.5 ?
    H10B C10 H10C . . 109.5 ?
    C12 C11 C16 . . 118.7(6) ?
    C12 C11 N1 . . 126.7(6) ?
    C16 C11 N1 . . 113.9(5) ?
    C13 C12 C11 . . 120.7(7) ?
    C13 C12 H12A . . 119.6 ?
    C11 C12 H12A . . 119.6 ?
    C12 C13 C14 . . 119.6(6) ?
    C12 C13 H13A . . 120.2 ?
    C14 C13 H13A . . 120.2 ?
    C13 C14 C15 . . 120.3(7) ?
    C13 C14 H14A . . 119.9 ?
    C15 C14 H14A . . 119.9 ?
    C16 C15 C14 . . 120.7(7) ?
    C16 C15 H15A . . 119.6 ?
    C14 C15 H15A . . 119.6 ?
    C15 C16 C11 . . 119.9(5) ?
    C15 C16 N3 . . 127.2(6) ?
    C11 C16 N3 . . 112.5(5) ?
    N3 C17 C19 . . 121.4(5) ?
    N3 C17 C18 . . 121.6(5) ?
    C19 C17 C18 . . 116.9(6) ?
    C17 C18 H18A . . 109.5 ?
    C17 C18 H18B . . 109.5 ?
    H18A C18 H18B . . 109.5 ?
    C17 C18 H18C . . 109.5 ?
    H18A C18 H18C . . 109.5 ?
    H18B C18 H18C . . 109.5 ?
    C27 C19 C17 . . 126.1(6) ?
    C27 C19 C20 . . 117.5(5) ?
    C17 C19 C20 . . 116.1(6) ?
    O1 C20 C19 . . 120.7(7) ?
    O1 C20 C21 . . 121.1(6) ?
    C19 C20 C21 . . 118.3(6) ?
    C26 C21 C22 . . 117.3(7) ?
    C26 C21 C20 . . 117.9(6) ?
    C22 C21 C20 . . 124.7(7) ?
    C23 C22 C21 . . 120.7(8) ?
    C23 C22 Cl2 . . 116.1(6) ?
    C21 C22 Cl2 . . 123.2(6) ?
    C24 C23 C22 . . 119.5(7) ?
    C24 C23 H23A . . 120.3 ?
    C22 C23 H23A . . 120.3 ?
    C23 C24 C25 . . 121.4(7) ?
    C23 C24 Cl3 . . 119.9(6) ?
    C25 C24 Cl3 . . 118.7(7) ?
    C26 C25 C24 . . 118.3(8) ?
    C26 C25 H25A . . 120.8 ?
    C24 C25 H25A . . 120.8 ?
    C25 C26 C21 . . 122.7(7) ?
    C25 C26 H26A . . 118.7 ?
    C21 C26 H26A . . 118.7 ?
    N2 C27 C19 . . 121.4(5) ?
    N2 C27 C28 . . 120.4(6) ?
    C19 C27 C28 . . 118.0(6) ?
    C27 C28 H28A . . 109.5 ?
    C27 C28 H28B . . 109.5 ?
    H28A C28 H28B . . 109.5 ?
    C27 C28 H28C . . 109.5 ?
    H28A C28 H28C . . 109.5 ?
    H28B C28 H28C . . 109.5 ?
    C34 C29 C30 . . 118.5(6) ?
    C34 C29 N2 . . 114.8(4) ?
    C30 C29 N2 . . 126.1(6) ?
    C31 C30 C29 . . 119.5(7) ?
    C31 C30 H30A . . 120.2 ?
    C29 C30 H30A . . 120.2 ?
    C32 C31 C30 . . 121.6(5) ?
    C32 C31 H31A . . 119.2 ?
    C30 C31 H31A . . 119.2 ?
    C31 C32 C33 . . 120.3(6) ?
    C31 C32 H32A . . 119.9 ?
    C33 C32 H32A . . 119.9 ?
    C32 C33 C34 . . 119.1(7) ?
    C32 C33 H33A . . 120.4 ?
    C34 C33 H33A . . 120.4 ?
    C29 C34 C33 . . 121.0(5) ?
    C29 C34 N4 . . 113.2(5) ?
    C33 C34 N4 . . 125.4(6) ?
    N4 C35 C8 . . 122.5(6) ?
    N4 C35 C36 . . 120.5(5) ?
    C8 C35 C36 . . 117.0(6) ?
    C35 C36 H36A . . 109.5 ?
    C35 C36 H36B . . 109.5 ?
    H36A C36 H36B . . 109.5 ?
    C35 C36 H36C . . 109.5 ?
    H36A C36 H36C . . 109.5 ?
    H36B C36 H36C . . 109.5 ?
    C38 C37 H37A . . 109.5 ?
    C38 C37 H37B . . 109.5 ?
    H37A C37 H37B . . 109.5 ?
    C38 C37 H37C . . 109.5 ?
    H37A C37 H37C . . 109.5 ?
    H37B C37 H37C . . 109.5 ?
    O3 C38 C39 . . 121.8(8) ?
    O3 C38 C37 . . 120.7(9) ?
    C39 C38 C37 . . 117.5(8) ?
    C38 C39 H39A . . 109.5 ?
    C38 C39 H39B . . 109.5 ?
    H39A C39 H39B . . 109.5 ?
    C38 C39 H39C . . 109.5 ?
    H39A C39 H39C . . 109.5 ?
    H39B C39 H39C . . 109.5 ?
data_global
_journal_date_recd_electronic     2012-05-10
_journal_date_accepted     2012-05-30
_journal_name_full     'Acta Crystallographica, Section E'
_journal_year     2012
_journal_volume     68
_journal_issue      7
_journal_page_first     m871
_journal_page_last     m871
_journal_paper_category     QM
_journal_paper_doi     10.1107/S1600536812024671
_journal_coeditor_code     RZ2759
_publ_contact_author_name     'Dr. Xuan, Shen'
_publ_contact_author_address
;
     State Key Laboratory of Materials-oriented Chemical Engineering
     College of Chemistry and Chemical Engineering
     Nanjing University of Technology
     Nanjing 210009
     People's Republic of China
;
_publ_contact_author_email
;
shenxuan@njut.edu.cn, zhudr@njut.edu.cn
;
_publ_contact_author_fax     '+86 25 83365813'
_publ_contact_author_phone     '+86 25 83587717'
_publ_section_title
;\
[6,13-Bis(2,4-dichlorobenzoyl)-5,7,12,14-tetramethyldibenzo[<i>b</i>,<i>i</i>]\
[1,4,8,11]tetraazacyclotetradecinato- \k^4^<i>N</i>]nickel(II) acetone
monosolvate
;
loop_
    _publ_author_name
    _publ_author_footnote
    _publ_author_address
    'Jiang, Bo-Kun' .
;
State Key Laboratory of Materials-Oriented Chemical Engineering
College of Chemistry and Chemical Engineering
Nanjing University of Technology
Nanjing 210009
People's Republic of China
;
    'Shen, Xuan' .
;
State Key Laboratory of Materials-Oriented Chemical Engineering
College of Chemistry and Chemical Engineering
Nanjing University of Technology
Nanjing 210009
People's Republic of China
;
    'Wang, Xin' .
;
State Key Laboratory of Materials-Oriented Chemical Engineering
College of Chemistry and Chemical Engineering
Nanjing University of Technology
Nanjing 210009
People's Republic of China
;
    'Su, Fan' .
;
State Key Laboratory of Materials-Oriented Chemical Engineering
College of Chemistry and Chemical Engineering
Nanjing University of Technology
Nanjing 210009
People's Republic of China
;
    'Zhu, Dun-Ru' .
;
State Key Laboratory of Materials-Oriented Chemical Engineering
College of Chemistry and Chemical Engineering
Nanjing University of Technology
Nanjing 210009
People's Republic of China
;
