# Supplementary material for: [6,13-Bis(2,4-dichloro­benzo­yl)-5,7,12,14-tetra­methyl­dibenzo[b,i][1,4,8,11]tetra­aza­cyclo­tetra­decinato- κ4 N]nickel(II) acetone monosolvate
Source: Acta Crystallogr Sect E Struct Rep Online. 2012 Jun 2;68(Pt 7):m871. doi: 10.1107/S1600536812024671 (PMC3393152; doi:10.1107/S1600536812024671)
Supplement: Supplementary file 2 [file e-68-0m871-Isup2.hkl]

# 
# h,k,l, Fc-squared, Fo-squared, sigma(Fo-squared) and status flag 
# 
data_I
_shelx_title ' sx3 in P2(1)/c' 
_shelx_refln_list_code          4 
_shelx_F_calc_maximum      334.59 
_exptl_crystal_F_000      1656.00 
_reflns_d_resolution_high  0.8408 
 
loop_ 
 _symmetry_equiv_pos_as_xyz 
 'x, y, z' 
 '-x, y+1/2, -z+1/2' 
 '-x, -y, -z' 
 'x, -y-1/2, z-1/2' 
 
_cell_length_a    11.5458 
_cell_length_b    27.1344 
_cell_length_c    12.1490 
_cell_angle_alpha  90.000 
_cell_angle_beta  110.372 
_cell_angle_gamma  90.000 
 
_shelx_F_squared_multiplier     1.000 
 
loop_ 
 _refln_index_h 
 _refln_index_k 
 _refln_index_l 
 _refln_F_squared_calc 
 _refln_F_squared_meas 
 _refln_F_squared_sigma 
 _refln_observed_status 
   1   0   0      104.04        4.85      8.20 o 
   2   0   0     3276.19     3378.83    315.68 o 
   3   0   0     1413.25     1073.34    104.71 o 
   4   0   0     2258.68     2475.13    233.34 o 
   5   0   0        3.95        6.00     11.97 o 
   6   0   0    19550.27    19446.10   1809.72 o 
   7   0   0       29.48        0.00     16.57 o 
   8   0   0     3054.80     2718.45    259.13 o 
   9   0   0     2026.21     2108.88    203.12 o 
  10   0   0       31.00       47.11     30.47 o 
  11   0   0        5.01        0.75     54.63 o 
  12   0   0      695.06      868.64    135.31 o 
   2   1   0      296.79      374.78     30.60 o 
   3   1   0      623.66      692.64     47.01 o 
   4   1   0      610.49      656.35     45.48 o 
   5   1   0     8009.04     8399.16    554.06 o 
   6   1   0      515.72      435.20     39.21 o 
   7   1   0     3145.53     2981.14    199.73 o 
   8   1   0     1866.27     1694.83    116.20 o 
   9   1   0        3.41        0.00     29.68 o 
  10   1   0      992.26      963.08    119.78 o 
  11   1   0     1421.03     1321.82     92.97 o 
  12   1   0      323.41      345.84     51.81 o 
   1   2   0     3556.74     3324.47    245.76 o 
   3   2   0    10458.59     9401.08    684.02 o 
   4   2   0     3544.70     2949.42    187.65 o 
   5   2   0     6973.44     6908.86    439.09 o 
   6   2   0      179.99      149.70     26.18 o 
   7   2   0      301.66      316.93     26.99 o 
   8   2   0     1926.79     1862.74    126.40 o 
   9   2   0      580.12      646.47     81.26 o 
  10   2   0       25.62       26.00     30.52 o 
  11   2   0       26.41        0.08     19.42 o 
  12   2   0      487.68      565.39     47.34 o 
   1   3   0     1240.78     1342.14     98.44 o 
   2   3   0    31760.61    31783.88   2418.51 o 
   3   3   0     6398.02     5832.15    522.57 o 
   4   3   0      325.23      260.53     62.74 o 
   5   3   0     1058.05      718.52    181.63 o 
   6   3   0     1218.17     1219.85     82.03 o 
   7   3   0      492.37      508.64     40.13 o 
   8   3   0      338.95      345.65     35.57 o 
   9   3   0       66.74       45.24     36.70 o 
  10   3   0        3.22        0.00    109.76 o 
  11   3   0      287.97      312.09     31.63 o 
  12   3   0       37.36        0.00     19.90 o 
   0   4   0    13403.07    16055.46   1462.36 o 
   2   4   0      410.81      409.73     35.75 o 
   3   4   0     6890.26     6074.84    426.94 o 
   4   4   0      258.85      208.39    103.34 o 
   5   4   0      628.15      562.33     56.69 o 
   6   4   0      657.25      676.56     73.63 o 
   7   4   0       19.98       46.81     30.05 o 
   8   4   0       18.29       21.69     31.47 o 
   9   4   0      229.01      225.53     39.74 o 
  10   4   0       17.53       36.72     44.89 o 
  11   4   0      139.78      141.25     23.48 o 
  12   4   0       17.50        0.00     36.46 o 
   1   5   0       30.36        9.99     10.08 o 
   2   5   0      830.62      895.47     69.16 o 
   3   5   0     1113.58     1146.96     86.23 o 
   4   5   0     6117.52     6401.95    477.22 o 
   5   5   0    11243.32    11084.98    945.84 o 
   6   5   0      232.52      251.31     54.73 o 
   7   5   0     1022.03     1143.38     79.14 o 
   8   5   0     3937.84     3583.14    239.85 o 
   9   5   0      105.64       96.64     19.91 o 
  10   5   0      479.14      422.72    111.28 o 
  11   5   0      100.80      137.17     31.69 o 
  12   5   0        5.50       32.40     23.36 o 
   0   6   0      435.64      452.88     64.18 o 
   1   6   0     3210.02     4010.01    299.17 o 
   2   6   0    18233.12    17837.17   1306.76 o 
   3   6   0     1028.00     1025.94     89.50 o 
   4   6   0     1667.35     1730.58    127.50 o 
   5   6   0      278.14     1240.26    609.82 o 
   6   6   0     6061.07     5402.16    460.89 o 
   7   6   0     2674.63     2429.42    184.55 o 
   8   6   0        0.96      113.85     37.13 o 
   9   6   0       23.29       32.52     23.24 o 
  10   6   0       29.31       32.07     44.05 o 
  11   6   0        6.86        0.00     17.71 o 
  12   6   0      441.71      455.10     91.18 o 
   1   7   0       27.78      434.44    498.67 o 
   3   7   0     1450.18     1398.89    143.34 o 
   4   7   0     2335.90     2387.06    174.94 o 
   5   7   0     4069.13     3558.57    260.17 o 
   6   7   0       55.08       40.29     33.02 o 
   7   7   0      965.64      880.53     89.92 o 
   8   7   0     1440.80     1122.41    565.00 o 
   9   7   0        8.76        0.00     74.76 o 
  10   7   0      191.77      283.40     58.33 o 
  11   7   0      432.38      395.34     42.60 o 
  12   7   0        2.08       41.51     24.27 o 
   0   8   0    35934.06    37617.48   3498.54 o 
   1   8   0       62.91       66.64     60.48 o 
   2   8   0      556.25       42.34    324.00 o 
   3   8   0     5699.41     3169.77    389.98 o 
   4   8   0      761.45      916.83    165.32 o 
   5   8   0      600.63      568.37    141.62 o 
   6   8   0     2226.21      949.57    278.52 o 
   7   8   0     1427.14     1321.64    103.56 o 
   8   8   0      385.16      295.16    259.78 o 
   9   8   0        5.02       19.57     10.45 o 
  10   8   0       33.62       36.84     44.24 o 
  11   8   0       17.76       35.08     35.22 o 
  12   8   0      215.27      340.07     97.47 o 
   1   9   0      107.35      122.30    115.62 o 
   2   9   0      194.53      248.93     34.76 o 
   4   9   0       57.84       65.95     21.77 o 
   5   9   0        0.71        1.41     80.09 o 
   6   9   0      127.50       78.35    135.31 o 
   7   9   0      774.73      828.95     93.21 o 
   8   9   0      149.12      179.75     95.34 o 
   9   9   0      161.96      111.94    102.20 o 
  10   9   0       35.25       23.56     16.22 o 
  11   9   0      132.55      181.10     78.67 o 
  12   9   0        0.08        0.00     46.91 o 
   0  10   0     1086.36        0.00    522.01 o 
   1  10   0     2299.93     2509.16    166.01 o 
   2  10   0     2468.47     2141.06    253.26 o 
   3  10   0      676.10      902.25    108.36 o 
   4  10   0      911.62      979.86    126.64 o 
   5  10   0       25.30       32.24     45.25 o 
   6  10   0     2742.17     2654.65    200.99 o 
   7  10   0      518.93      500.74    211.65 o 
   8  10   0       39.66      173.42    360.72 o 
   9  10   0      503.96      461.24     76.28 o 
  10  10   0       86.61      107.28     50.78 o 
  11  10   0       86.71      101.43     85.04 o 
  12  10   0       75.42       85.96     41.90 o 
   1  11   0     4614.51     4814.64    318.36 o 
   3  11   0     2138.77     2069.71    159.10 o 
   4  11   0       20.32     1070.42    637.99 o 
   5  11   0     1001.17     1196.18    173.58 o 
   7  11   0      505.18      532.21    171.40 o 
   8  11   0        3.27        0.00     61.15 o 
   9  11   0      125.31      261.22    221.09 o 
  10  11   0        1.91        0.00     28.40 o 
  11  11   0      195.62      344.19     74.78 o 
  12  11   0       95.06      105.48     38.30 o 
   1  12   0     5038.09     5389.24    346.93 o 
   2  12   0      261.10     1933.66    634.80 o 
   3  12   0     7929.36     7832.20    597.08 o 
   4  12   0        3.26        6.40     87.23 o 
   5  12   0      105.13     1643.58   1072.54 o 
   6  12   0     2888.97     2977.86    195.55 o 
   7  12   0     1826.02     1917.91    183.56 o 
   8  12   0      131.38      137.66     77.96 o 
   9  12   0      116.72      113.11     24.02 o 
  10  12   0      413.43      454.35    155.93 o 
  11  12   0      162.31      133.37     50.80 o 
   1  13   0     7320.92     8127.83    491.61 o 
   2  13   0     2122.65     2302.23    151.79 o 
   4  13   0     4244.59     2464.33   1141.14 o 
   5  13   0      147.60      148.73     50.64 o 
   7  13   0      408.94      445.67     79.68 o 
   8  13   0      526.84      730.40    135.71 o 
   9  13   0       53.57       21.90     96.51 o 
  10  13   0      210.26      329.64    185.13 o 
  11  13   0      437.12      466.64     62.74 o 
   1  14   0     2306.04     2903.41    192.48 o 
   2  14   0     6402.00     6978.60    461.06 o 
   3  14   0      295.93      873.99    495.74 o 
   5  14   0      841.79      937.00    135.74 o 
   7  14   0     1316.93     1410.44    184.53 o 
   8  14   0     1521.76     1629.15    317.54 o 
   9  14   0       78.51       70.80     41.75 o 
  10  14   0        9.55       33.60    251.52 o 
  11  14   0       74.98       51.91     33.58 o 
   3  15   0      210.90      190.90    247.20 o 
   4  15   0      632.40      586.76    159.44 o 
   5  15   0     1943.36     2065.43    245.52 o 
   7  15   0        0.19      535.80    640.58 o 
   8  15   0      412.13      443.88     44.87 o 
   9  15   0       42.58       58.96    132.78 o 
  10  15   0       14.84       27.74     98.77 o 
  11  15   0      114.40      200.65     43.85 o 
   0  16   0     1454.04     1560.61    165.04 o 
   1  16   0       59.36      763.97    532.30 o 
   2  16   0      530.54      461.11    168.99 o 
   3  16   0     1870.53     1621.13    341.46 o 
   4  16   0      154.02     2235.32    794.68 o 
   6  16   0       78.74       58.22     47.78 o 
   7  16   0     1198.33      123.40    442.18 o 
   8  16   0       36.49      824.93    489.87 o 
   9  16   0      268.75      309.54    162.39 o 
  10  16   0        1.07        0.00     86.08 o 
  11  16   0       13.81        2.08     37.72 o 
   1  17   0      169.48      218.19    148.38 o 
   2  17   0     3071.33     2780.36    427.06 o 
   3  17   0       15.24      847.07    817.37 o 
   4  17   0      440.94      446.95    235.41 o 
   5  17   0      144.30      280.10    114.58 o 
   6  17   0      391.37      335.90     77.29 o 
   7  17   0      103.14     2055.62   1942.72 o 
   8  17   0      267.51      291.71     50.36 o 
   9  17   0       54.00      170.42    172.19 o 
  10  17   0      128.10      158.76    106.59 o 
   0  18   0     1077.53     1111.62    153.87 o 
   1  18   0     5506.44      630.21    819.02 o 
   2  18   0      755.82     1968.18   1049.68 o 
   3  18   0     1831.43     1791.69    336.31 o 
   4  18   0     1737.55     1710.32    408.27 o 
   5  18   0     1286.71       84.80    598.30 o 
   6  18   0     2208.83     2264.35    324.18 o 
   7  18   0        1.39       40.08     64.70 o 
   8  18   0        0.21       77.02    277.97 o 
   9  18   0     1027.29        0.00    478.48 o 
  10  18   0      136.50      160.65     39.88 o 
   1  19   0     4461.97     4378.67    391.68 o 
   2  19   0     3016.58     3118.64    541.45 o 
   3  19   0      365.83      413.07    249.52 o 
   4  19   0      569.27      694.00    390.58 o 
   5  19   0     2850.72     2918.65    362.74 o 
   6  19   0      325.27      348.23     38.05 o 
   7  19   0      852.13      871.30    381.02 o 
   8  19   0      872.59      877.02    347.97 o 
   9  19   0       18.55      797.34    856.27 o 
  10  19   0      116.36      274.01    119.79 o 
   2  20   0      299.31     1218.22    955.15 o 
   3  20   0     1272.87     1353.15    173.11 o 
   4  20   0      290.46      226.55     55.50 o 
   5  20   0      118.72      198.37    172.14 o 
   6  20   0     3539.96     3766.42    453.55 o 
   7  20   0      207.32      262.11     43.73 o 
   8  20   0       94.15       65.32    181.09 o 
   9  20   0      188.03      214.61    162.60 o 
  10  20   0      108.71      160.59     42.08 o 
   1  21   0      472.24     1680.95   1058.40 o 
   2  21   0      221.44     1955.16    571.21 o 
   3  21   0      155.16      190.31    483.34 o 
   4  21   0     2173.48      135.67    677.25 o 
   5  21   0       51.35       76.53     97.06 o 
   6  21   0        3.06     1264.43    730.03 o 
   7  21   0       69.79       73.04     90.47 o 
   8  21   0       55.80       86.57     32.61 o 
   9  21   0       20.82        0.00    196.29 o 
   1  22   0      179.22      133.71    120.50 o 
   2  22   0       19.03       48.89    157.86 o 
   3  22   0       19.58      700.90    654.21 o 
   4  22   0       42.06     1547.97    770.57 o 
   5  22   0        9.10       17.32    232.18 o 
   6  22   0       56.20       43.82    186.88 o 
   7  22   0       58.12        4.07    124.27 o 
   8  22   0       44.79       76.64    248.54 o 
   9  22   0        0.37        5.86    206.18 o 
   1  23   0      185.09      215.12     46.45 o 
   2  23   0     1152.95        0.00    683.78 o 
   3  23   0        9.80        3.30     22.64 o 
   4  23   0      169.84      138.88    122.67 o 
   5  23   0       83.73        2.91    117.93 o 
   6  23   0      293.63      295.94    403.20 o 
   7  23   0      192.92      189.57    184.03 o 
   8  23   0       83.59       46.10    119.90 o 
   9  23   0       63.84      123.72     55.60 o 
   0  24   0      105.92       92.35    146.86 o 
   1  24   0       12.88        3.67    189.52 o 
   2  24   0       11.41        0.00    236.30 o 
   3  24   0     1588.66      139.81    667.85 o 
   4  24   0      254.15      282.22    153.55 o 
   5  24   0      165.59      103.46    285.03 o 
   6  24   0      669.80        0.00    660.58 o 
   7  24   0      446.28      450.26    518.00 o 
   8  24   0       99.97       82.48    335.32 o 
   1  25   0      137.03      116.28     57.93 o 
   2  25   0      568.14      629.61    215.17 o 
   3  25   0        1.06      452.48    692.41 o 
   4  25   0       85.73       43.74     87.19 o 
   5  25   0       86.64       86.78    386.88 o 
   6  25   0       28.00       94.93    219.23 o 
   7  25   0      436.79      543.12    404.65 o 
   8  25   0      104.80      123.49    269.85 o 
   0  26   0        4.59      797.57   1047.20 o 
   1  26   0      719.85        0.00    657.51 o 
   2  26   0      444.31      425.02    101.67 o 
   3  26   0        9.11     1627.26    770.16 o 
   4  26   0      980.01     1113.03    299.68 o 
   5  26   0       18.26        0.00    242.40 o 
   6  26   0        2.73      118.92    572.44 o 
   7  26   0       66.83      120.94     58.01 o 
   1  27   0       62.10       18.55    307.27 o 
   2  27   0      470.96      725.57    180.45 o 
   3  27   0        4.14        7.78     72.90 o 
   4  27   0       38.42       26.23    258.48 o 
   5  27   0      165.32      242.12    307.51 o 
   6  27   0      101.42        0.40     96.94 o 
   7  27   0        0.70        1.19     74.81 o 
   0  28   0        9.63        0.00    306.38 o 
   1  28   0        0.06      514.34    688.06 o 
   2  28   0        3.22        0.00     69.22 o 
   3  28   0       50.13       95.14     57.45 o 
   4  28   0      117.09       42.19    297.08 o 
   5  28   0        6.20        0.00    195.32 o 
   6  28   0        7.78       13.27     48.08 o 
   1  29   0       46.86       85.04    153.36 o 
   2  29   0       17.20       20.52    157.67 o 
   3  29   0        0.01       47.37    137.74 o 
   4  29   0        0.31        0.00    165.18 o 
   5  29   0       61.94      776.36    695.87 o 
   0  30   0      323.66      343.94    199.48 o 
   1  30   0      189.52      231.21    247.80 o 
   2  30   0      201.90      295.93    276.38 o 
   3  30   0        3.23       58.70    220.08 o 
   4  30   0      139.87      124.79    115.93 o 
   1  31   0      119.92       78.13    159.06 o 
   2  31   0      229.61      194.37     69.91 o 
   3  31   0        1.50       24.85    303.14 o 
   0  32   0       71.60      114.77     47.66 o 
   1  32   0       68.55      121.83    165.73 o 
 -13   1   1        2.04        0.00     33.63 o 
 -12   1   1       65.69       40.86     20.11 o 
 -11   1   1      433.80      401.44     35.93 o 
 -10   1   1        2.41        0.00     15.37 o 
  -9   1   1      396.75      386.47     43.48 o 
  -8   1   1        0.59        0.00     33.80 o 
  -7   1   1      111.66       85.16     41.18 o 
  -6   1   1     2075.50     2285.10    147.94 o 
  -5   1   1       24.50       33.64     26.55 o 
  -4   1   1     1252.62     1276.88     82.90 o 
  -3   1   1    10365.16    10695.11    688.37 o 
  -2   1   1      204.15      205.18     17.42 o 
  -1   1   1     1893.34     1902.07    144.59 o 
   0   1   1       25.03        0.00     13.82 o 
   1   1   1    13820.21    14184.89    910.02 o 
   2   1   1     2903.43     3039.83    191.47 o 
   3   1   1     1726.62     1805.19    134.70 o 
   4   1   1      399.81      428.64     42.86 o 
   5   1   1      549.58      730.67    265.41 o 
   6   1   1      159.94      145.73     21.39 o 
   7   1   1     2315.07     2253.58    143.29 o 
   8   1   1       90.81       94.79     48.98 o 
   9   1   1      228.18      261.58     46.42 o 
  10   1   1      173.19      212.23     41.99 o 
  11   1   1       32.79       68.24     64.40 o 
  12   1   1      139.48       86.24     31.17 o 
 -13   2   1      173.13      202.40     28.01 o 
 -12   2   1        3.29       12.09     19.24 o 
 -11   2   1      287.23      233.79     27.42 o 
 -10   2   1     1382.61     1351.63     95.12 o 
  -9   2   1      669.42      685.55     86.99 o 
  -8   2   1     1012.74     1077.00     75.36 o 
  -7   2   1     3318.33     3493.04    221.39 o 
  -6   2   1      113.54      111.60     43.51 o 
  -5   2   1     6826.78     7359.94    468.77 o 
  -4   2   1     1506.93     1827.51    119.08 o 
  -3   2   1   111953.23   116161.42   8529.58 o 
  -2   2   1    10718.55    11417.67    746.42 o 
  -1   2   1    43452.46    46720.87   3049.83 o 
   0   2   1     2530.82     3400.21    221.93 o 
   1   2   1     3811.84     3976.28    259.42 o 
   2   2   1       42.90       61.74     43.99 o 
   3   2   1     2962.01     3188.86    203.43 o 
   4   2   1     1254.59     1340.29     99.51 o 
   5   2   1    12687.51    12330.47    907.55 o 
   6   2   1      743.53      792.19    169.40 o 
   7   2   1     3087.30     3080.52    273.26 o 
   8   2   1     1986.30     1879.48    159.91 o 
   9   2   1      353.57      276.28     61.18 o 
  10   2   1        0.13       24.46    102.56 o 
  11   2   1      836.13      881.73     76.23 o 
  12   2   1      291.24      279.39     53.86 o 
 -13   3   1       52.03       71.89     39.20 o 
 -12   3   1      565.16      653.83     61.25 o 
 -11   3   1      207.50      176.37     34.42 o 
 -10   3   1       10.23       14.73     18.20 o 
  -9   3   1     1068.24     1068.31    131.49 o 
  -8   3   1     1215.16     1309.94     87.81 o 
  -7   3   1     1102.49     1132.39     75.79 o 
  -6   3   1     6046.33     6179.51    393.69 o 
  -5   3   1     6121.95     6417.54    410.09 o 
  -4   3   1      805.18      870.83     64.47 o 
  -3   3   1     1542.60     1798.02    118.33 o 
  -2   3   1     1198.10     1310.73     86.00 o 
  -1   3   1     1485.14     1752.08    127.79 o 
   0   3   1    12084.88    13920.16    908.30 o 
   1   3   1    40861.43    46133.78   3000.26 o 
   2   3   1      543.94      597.18     79.60 o 
   3   3   1      274.41      338.41    101.07 o 
   4   3   1    12972.17    13867.73    882.63 o 
   5   3   1     3107.72     3192.94    206.29 o 
   6   3   1     4125.38     4348.07    273.43 o 
   7   3   1     1523.25     1502.98     97.70 o 
   8   3   1     1257.88     1297.67    103.33 o 
   9   3   1      415.69      413.54     67.03 o 
  10   3   1      524.30      616.26    113.32 o 
  11   3   1        5.39       15.55    115.89 o 
  12   3   1      439.91      485.84     51.18 o 
 -13   4   1      151.99      197.23     35.69 o 
 -12   4   1       18.45       27.26     20.55 o 
 -11   4   1      682.06      644.43     58.16 o 
 -10   4   1     1423.46     1664.05    114.76 o 
  -9   4   1      134.95      164.02     33.61 o 
  -8   4   1      355.65      319.68     33.07 o 
  -7   4   1     2832.06     2777.16    171.76 o 
  -6   4   1     6164.81     5205.13    331.44 o 
  -5   4   1      598.96      558.98     83.78 o 
  -4   4   1     6035.20     5358.71    339.91 o 
  -3   4   1     6339.17     5890.97    377.28 o 
  -2   4   1      125.37      133.14     27.20 o 
  -1   4   1     4487.89     4420.36    288.80 o 
   0   4   1       55.41       65.51     40.53 o 
   1   4   1      954.17      918.79     61.36 o 
   2   4   1    16588.74    17263.96   1303.53 o 
   3   4   1     3188.63     3146.07    221.99 o 
   4   4   1    10397.44    10986.22    716.01 o 
   5   4   1      678.11     1040.11     95.18 o 
   6   4   1     3622.91     3364.32    209.62 o 
   7   4   1      761.67      809.37     82.27 o 
   8   4   1      252.49      253.40     45.45 o 
   9   4   1     1149.31      981.05    121.23 o 
  10   4   1     1109.97      987.68    195.70 o 
  11   4   1      728.02      648.66    110.44 o 
  12   4   1      453.30      449.09     49.27 o 
 -13   5   1        2.83       28.41     25.19 o 
 -12   5   1      123.93      137.27     24.42 o 
 -11   5   1       65.10      124.72     22.25 o 
 -10   5   1      535.28      484.36     73.61 o 
  -9   5   1      567.05      631.31    108.08 o 
  -8   5   1      485.62      465.46     36.85 o 
  -7   5   1     2429.02     2694.43    163.14 o 
  -6   5   1       32.96        4.35     31.09 o 
  -5   5   1     3107.90     2776.35    170.61 o 
  -4   5   1     1538.60     1734.62    115.05 o 
  -3   5   1     1317.06     1152.63     76.23 o 
  -2   5   1     4955.34     4905.48    319.85 o 
  -1   5   1      279.86      348.52     37.15 o 
   0   5   1    18579.70    20406.21   1329.35 o 
   1   5   1    17683.34    18917.31   1224.30 o 
   2   5   1     2022.51     1951.13    127.98 o 
   3   5   1     1394.50     1356.77    152.78 o 
   4   5   1     4183.10     4407.76    327.73 o 
   5   5   1       22.28       16.22     31.35 o 
   6   5   1     2234.76     2043.61    131.23 o 
   7   5   1      494.19      610.25     45.10 o 
   8   5   1       62.94       51.65     51.38 o 
   9   5   1      202.32      275.18     76.67 o 
  10   5   1        4.12        6.67     55.68 o 
  11   5   1       63.35      125.52     78.24 o 
  12   5   1        0.52       52.66     26.74 o 
 -12   6   1      117.07      115.08     23.90 o 
 -11   6   1       45.24       52.11     19.42 o 
 -10   6   1      189.19      215.44     24.93 o 
  -9   6   1       92.10       80.64     75.02 o 
  -8   6   1       36.21       11.78     15.65 o 
  -7   6   1      659.86      775.21    210.18 o 
  -6   6   1       86.17       85.87     18.37 o 
  -5   6   1      687.24      725.41    169.80 o 
  -4   6   1     3326.84     3162.61    208.60 o 
  -3   6   1     9001.59     8856.66    573.90 o 
  -2   6   1     1580.72     1376.98     92.98 o 
  -1   6   1      950.27     1128.19     95.14 o 
   0   6   1    28102.41    29716.09   1856.38 o 
   1   6   1    14213.97    14989.03    959.85 o 
   2   6   1      445.34      417.78    199.46 o 
   3   6   1     1711.79     1807.11    125.58 o 
   4   6   1        4.71        0.00     16.42 o 
   5   6   1       95.46       84.47     89.53 o 
   6   6   1     2509.77     2352.70    146.68 o 
   7   6   1      356.96      373.75     97.92 o 
   8   6   1       24.27        0.00    129.95 o 
   9   6   1      356.69      340.92     31.38 o 
  10   6   1        1.69        0.00     52.06 o 
  11   6   1      143.33      144.82    102.35 o 
  12   6   1      106.70       85.50     50.49 o 
 -12   7   1       54.72        0.00     19.75 o 
 -11   7   1      215.06      224.08     27.36 o 
 -10   7   1       28.71       11.65     39.74 o 
  -9   7   1      165.21      186.49     47.97 o 
  -8   7   1        2.19       11.54     43.71 o 
  -7   7   1       12.78      383.05    304.17 o 
  -6   7   1       48.75       50.22     18.34 o 
  -5   7   1     2646.03     2964.89    197.25 o 
  -4   7   1     1651.48     1921.69    123.73 o 
  -3   7   1        3.65        0.00    183.98 o 
  -2   7   1      664.18      719.16     90.30 o 
  -1   7   1     6747.89     7015.75    532.79 o 
   0   7   1     6573.59     7236.91    477.07 o 
   1   7   1     7664.07     7584.88    500.00 o 
   2   7   1      403.55      567.18     82.87 o 
   3   7   1     4269.67     4159.46    263.62 o 
   4   7   1      123.10       94.71     76.54 o 
   5   7   1     1434.15     1318.81    140.03 o 
   6   7   1        1.55        6.31     20.99 o 
   7   7   1     1183.00     1326.85     91.78 o 
   8   7   1       91.14      146.18     97.13 o 
   9   7   1      411.20      295.73     82.28 o 
  10   7   1        3.08        0.00     29.70 o 
  11   7   1      114.94      160.88     47.31 o 
  12   7   1       85.49      112.54     28.61 o 
 -12   8   1       14.74       36.36     24.48 o 
 -11   8   1       65.05       52.35     19.36 o 
 -10   8   1       30.40       13.07     30.14 o 
  -9   8   1      135.02      112.82     18.49 o 
  -8   8   1      789.36      723.46    151.92 o 
  -7   8   1     3500.05     3438.59    229.80 o 
  -6   8   1     1563.78     1664.87    111.74 o 
  -5   8   1     3419.99     2999.74    199.32 o 
  -4   8   1     4106.69     4493.47    296.82 o 
  -3   8   1     1423.04     1596.95    106.79 o 
  -2   8   1     2212.93     2309.00    255.84 o 
  -1   8   1    19119.36    19906.91   1509.38 o 
   1   8   1     1474.46     1534.38    102.31 o 
   2   8   1     4682.97     5004.76    330.67 o 
   3   8   1     1005.52      926.11    100.42 o 
   4   8   1      253.80      292.03     71.68 o 
   5   8   1    12559.19    12595.01    830.61 o 
   6   8   1      701.61      585.54    122.96 o 
   7   8   1     2294.74     2331.83    170.76 o 
   8   8   1       92.82       99.71     30.09 o 
   9   8   1        1.66       60.66    105.89 o 
  10   8   1        9.16       17.11     97.17 o 
  11   8   1      403.53      460.56     94.17 o 
  12   8   1      154.10      210.83     43.26 o 
 -12   9   1      342.24      313.26     51.45 o 
 -11   9   1      502.72      541.93     52.92 o 
 -10   9   1      186.69      204.37     44.35 o 
  -9   9   1      591.35        0.00    272.44 o 
  -8   9   1      307.68      269.30     26.16 o 
  -7   9   1       71.40     1050.86    460.37 o 
  -6   9   1     4335.66     4555.92    302.77 o 
  -5   9   1      858.19      735.70     51.15 o 
  -3   9   1      265.57      224.63     89.64 o 
  -2   9   1    17395.11    17987.23   1363.97 o 
   0   9   1      669.94      580.98     65.77 o 
   1   9   1     7645.86     8283.99    545.72 o 
   2   9   1     1980.46     1737.36    114.89 o 
   3   9   1      261.84      151.22     59.03 o 
   4   9   1       21.70       67.96     56.86 o 
   5   9   1      419.95     2819.38    874.77 o 
   6   9   1       44.89       29.22    115.13 o 
   7   9   1     5280.16     5100.66    339.19 o 
   8   9   1       15.10        7.43     59.03 o 
   9   9   1       11.30       15.58     47.12 o 
  10   9   1      264.14      313.36    151.02 o 
  11   9   1      226.98      274.77    139.45 o 
  12   9   1       71.34       43.17     65.53 o 
 -12  10   1        1.12        0.00     26.95 o 
 -11  10   1      569.24      701.19     75.69 o 
 -10  10   1      109.63      150.20     26.63 o 
  -9  10   1       20.74       63.04     71.06 o 
  -8  10   1      275.27      354.67     63.60 o 
  -7  10   1     1824.04     1599.93    243.22 o 
  -6  10   1     1417.96     1519.55    104.18 o 
  -5  10   1     4739.58     4818.21    319.48 o 
  -4  10   1     1137.38      896.96    104.42 o 
  -3  10   1      915.33     1202.92    133.47 o 
  -1  10   1     4113.99     4079.57    295.54 o 
   2  10   1     6658.67     6382.04    421.20 o 
   3  10   1     4975.88     5423.26    358.40 o 
   4  10   1      744.88       41.85    332.45 o 
   5  10   1     2483.04     2394.57    198.42 o 
   6  10   1      555.32      635.52     62.15 o 
   8  10   1      974.33     1098.47    174.75 o 
   9  10   1      482.55      506.61    152.43 o 
  10  10   1       15.47       12.71    161.10 o 
  11  10   1      666.84      870.45     95.84 o 
 -12  11   1      159.37      199.32     42.75 o 
 -11  11   1       76.15      106.31     26.98 o 
 -10  11   1       48.66      136.13     40.10 o 
  -9  11   1     1089.34      974.75    203.90 o 
  -8  11   1       29.92       33.44    133.94 o 
  -6  11   1     3790.84     4146.83    276.09 o 
  -5  11   1      119.65       42.90    236.67 o 
  -4  11   1      420.54      408.09     40.52 o 
  -3  11   1     2312.65     2702.54    180.44 o 
  -2  11   1    20667.59    22225.38   1685.05 o 
   1  11   1    13547.18    14827.64    976.24 o 
   4  11   1     1800.46     1596.96    165.42 o 
   6  11   1      443.55      529.73    232.92 o 
   7  11   1      526.33      533.62     90.76 o 
   8  11   1       54.25     1281.61    672.05 o 
   9  11   1        5.81        0.00    213.73 o 
  10  11   1      475.57      368.49    244.42 o 
  11  11   1       21.66       57.63    623.79 o 
 -12  12   1       15.26       14.46     69.19 o 
 -11  12   1        0.31       51.26     61.11 o 
 -10  12   1      341.14      377.53     48.37 o 
  -9  12   1      508.95     2549.79    738.88 o 
  -8  12   1      332.58      430.52     78.83 o 
  -7  12   1      237.09      268.96     53.46 o 
  -6  12   1       94.75       60.46    219.58 o 
  -5  12   1      417.93      415.47     44.29 o 
  -4  12   1       23.73      101.00     74.19 o 
  -3  12   1     3784.22     4182.23    280.67 o 
   0  12   1      782.80     1014.42     79.22 o 
   2  12   1     3462.68     3698.73    245.67 o 
   3  12   1     1336.58     1598.64    291.74 o 
   4  12   1     2107.24     2001.14    127.51 o 
   5  12   1     1110.25     1205.32     94.25 o 
   6  12   1     2203.55     2297.10    168.65 o 
   7  12   1     1381.88     1566.08    117.61 o 
   8  12   1       53.70       91.10     78.12 o 
   9  12   1      407.73        0.00    462.42 o 
  10  12   1      206.22      179.88    264.76 o 
  11  12   1       29.67       35.91    115.89 o 
 -12  13   1        5.89        0.00     34.93 o 
 -11  13   1       49.16      151.45     40.66 o 
 -10  13   1      321.56      298.28    212.28 o 
  -9  13   1      285.17      288.94    225.53 o 
  -8  13   1       31.81      109.72    155.48 o 
  -7  13   1       29.05        7.60    122.95 o 
  -6  13   1       31.15       25.81     59.71 o 
  -5  13   1        0.39        5.56     55.46 o 
  -4  13   1      236.43      258.38     21.76 o 
  -2  13   1     1107.84     1139.61    138.09 o 
   0  13   1      768.40     2936.63    816.85 o 
   3  13   1      656.99      630.67     45.43 o 
   4  13   1      733.21      947.59     65.41 o 
   5  13   1     1346.28     1471.73     96.79 o 
   6  13   1      217.82      712.00    675.82 o 
   7  13   1       81.39      700.34    730.16 o 
   8  13   1       22.32       21.24    137.84 o 
   9  13   1       32.39       82.60    264.46 o 
  10  13   1       28.91       57.10     90.72 o 
  11  13   1       40.39       59.42     56.82 o 
 -11  14   1       43.28       30.29     35.48 o 
 -10  14   1     1018.86     1111.39    116.92 o 
  -9  14   1      338.17      450.71    149.86 o 
  -8  14   1     2813.71      404.03    591.08 o 
  -7  14   1     1284.72     1240.97    157.72 o 
  -6  14   1      136.34      106.98    124.09 o 
  -5  14   1      685.30      606.47    188.25 o 
  -4  14   1      394.32      508.68    139.75 o 
  -3  14   1     1511.14     1569.31    180.44 o 
  -2  14   1     6036.02     6752.60    513.15 o 
  -1  14   1     1585.53     1506.90    116.70 o 
   0  14   1       59.76     2896.81    942.78 o 
   1  14   1     1198.36      382.35    187.57 o 
   2  14   1     2330.88     2596.19    172.37 o 
   3  14   1     1993.51     2108.43    184.78 o 
   4  14   1       10.94     3148.42    852.03 o 
   5  14   1     2898.46     2988.73    224.88 o 
   6  14   1       72.47       85.88    150.60 o 
   7  14   1        1.13        0.00     53.30 o 
   8  14   1     1509.59        0.00    416.03 o 
   9  14   1        5.20        0.00    131.39 o 
  10  14   1      135.33       64.35    104.39 o 
  11  14   1      169.30      263.69     53.51 o 
 -11  15   1      194.35      310.51     50.61 o 
 -10  15   1      139.23     2948.44   1162.59 o 
  -9  15   1     1210.57     1466.29    139.13 o 
  -8  15   1        4.99       75.90    281.81 o 
  -7  15   1      105.25      110.06     37.65 o 
  -6  15   1     1646.98     1704.88    134.14 o 
  -5  15   1      887.10     1086.47    312.31 o 
  -4  15   1      319.86      375.44    135.17 o 
  -3  15   1     2198.20     2029.54    151.30 o 
  -1  15   1      257.55     1613.53    526.49 o 
   0  15   1     2245.88        0.00    453.26 o 
   1  15   1     4694.88     5357.13    402.59 o 
   3  15   1     4381.59     4114.82    272.35 o 
   4  15   1       80.19       75.63     26.19 o 
   6  15   1      181.83      187.85     30.61 o 
   7  15   1     2138.91        0.00    451.94 o 
   8  15   1       46.74      548.65    770.70 o 
   9  15   1      291.61      365.49    214.21 o 
  10  15   1      309.22      279.08     53.85 o 
  11  15   1       35.25       63.90     87.67 o 
 -11  16   1      364.72      498.66     66.43 o 
 -10  16   1      559.60      584.47     72.23 o 
  -9  16   1      580.88      601.34     65.20 o 
  -8  16   1       76.26       38.18     51.50 o 
  -7  16   1     4322.14     4556.58    350.17 o 
  -6  16   1      126.76      245.27     51.62 o 
  -5  16   1      254.33      127.76    764.92 o 
  -4  16   1     5442.89      759.39   1261.77 o 
  -3  16   1       29.19     2039.84   1085.27 o 
  -2  16   1       23.20      549.42    522.45 o 
  -1  16   1     8369.59     8204.59    623.88 o 
   0  16   1     2598.17     2507.99    159.68 o 
   1  16   1     3167.19     3567.68    270.50 o 
   2  16   1     5032.72     5270.32    401.58 o 
   3  16   1     2259.26     2119.26    165.25 o 
   4  16   1     2230.34     2186.60    332.19 o 
   5  16   1     2360.26     2532.60    369.62 o 
   6  16   1     1172.67     1274.81    253.13 o 
   7  16   1      793.70      840.42    178.31 o 
   8  16   1      634.72      614.34    123.08 o 
   9  16   1      300.26      365.49    163.45 o 
  10  16   1      302.38      251.15    172.75 o 
 -11  17   1      156.52      188.36     44.24 o 
 -10  17   1       65.65       72.11     34.08 o 
  -9  17   1     1031.14      954.33    103.17 o 
  -8  17   1      123.32      181.43    136.45 o 
  -6  17   1     2724.44      201.67    553.69 o 
  -5  17   1     1137.08     1147.97    245.32 o 
  -4  17   1      321.70     1272.09    985.09 o 
  -3  17   1      548.08      551.03     92.69 o 
  -2  17   1     1540.63        0.00    500.59 o 
   0  17   1     5433.96     5432.88    413.97 o 
   1  17   1     1496.68     1693.02    158.41 o 
   2  17   1     2487.67     2519.51    191.30 o 
   3  17   1     2259.75     2382.05    199.41 o 
   4  17   1     1142.87     1231.82     98.90 o 
   5  17   1     2394.83     2588.10    190.76 o 
   6  17   1     1719.41     1962.58    325.27 o 
   7  17   1     1855.31     1714.18    364.82 o 
   8  17   1        7.53     1612.03   1182.86 o 
   9  17   1      435.60      419.05    163.98 o 
  10  17   1      165.27      302.87    174.92 o 
 -10  18   1       53.22       42.92     50.15 o 
  -9  18   1       40.96       89.63     35.59 o 
  -8  18   1      678.89      741.76    115.70 o 
  -7  18   1       15.52       17.44     62.29 o 
  -6  18   1       86.77       86.58     70.11 o 
  -5  18   1      433.20      522.05    237.71 o 
  -4  18   1     1094.85     1012.45     82.80 o 
  -3  18   1      203.06      224.91     92.61 o 
  -2  18   1      289.84     1926.47   1989.33 o 
  -1  18   1      975.44     1237.28    461.88 o 
   1  18   1      606.27     1903.21    552.65 o 
   2  18   1       18.04     1381.58    904.71 o 
   3  18   1      687.01     3559.55   1430.26 o 
   4  18   1       12.95     3122.52   1330.19 o 
   5  18   1     1226.51     1345.60    108.31 o 
   6  18   1        0.40     1984.35    576.08 o 
   7  18   1       18.94       34.64     53.23 o 
   8  18   1       37.70      151.12    105.85 o 
   9  18   1      105.09      155.52    188.17 o 
  10  18   1       94.09      166.58    164.56 o 
 -10  19   1       11.98       73.42     35.39 o 
  -9  19   1      159.08      137.46     40.25 o 
  -8  19   1      161.05      201.86    114.29 o 
  -7  19   1      147.40      226.97    124.67 o 
  -6  19   1       87.35      120.70     71.13 o 
  -5  19   1        0.12       43.98    136.15 o 
  -4  19   1        0.06       19.92    198.95 o 
  -3  19   1      243.25      215.85     92.34 o 
  -2  19   1        1.45      822.90    628.07 o 
  -1  19   1      379.25     2083.79    795.42 o 
   0  19   1      716.90      934.43    129.63 o 
   1  19   1       94.95     1385.57    643.66 o 
   2  19   1      112.13      142.93     78.73 o 
   3  19   1        2.11       40.93    144.59 o 
   4  19   1      486.91      393.19    272.80 o 
   5  19   1       54.02      114.72    632.21 o 
   6  19   1        3.03       49.76     83.14 o 
   7  19   1        3.87        0.00    115.41 o 
   8  19   1       14.71       42.84    182.44 o 
   9  19   1        0.14       41.05    133.00 o 
  10  19   1       61.69       87.26     59.94 o 
 -10  20   1       30.07       79.83    122.52 o 
  -9  20   1        5.17        3.61    166.73 o 
  -8  20   1       29.36       39.23    115.67 o 
  -7  20   1      442.13      373.09    497.28 o 
  -6  20   1      945.30     1048.58    146.84 o 
  -5  20   1       18.71       22.10     22.43 o 
  -4  20   1     1157.51        0.00    590.08 o 
  -3  20   1       85.50       81.94    146.19 o 
  -2  20   1      529.47        0.00    601.48 o 
  -1  20   1     3058.51     2799.73    422.92 o 
   0  20   1       94.24      133.47    101.05 o 
   1  20   1      305.65      305.73    150.50 o 
   2  20   1     1757.85     1383.28    422.93 o 
   3  20   1       10.86       36.11     21.79 o 
   4  20   1     1730.20     1993.29    355.74 o 
   5  20   1        1.00        0.00     66.73 o 
   6  20   1        2.88        0.00     44.27 o 
   7  20   1        6.08        3.60     47.74 o 
   8  20   1      148.96      167.61    193.34 o 
   9  20   1        9.68       10.62    232.48 o 
 -10  21   1        4.78       50.21     69.60 o 
  -9  21   1      664.15      763.07    226.72 o 
  -8  21   1       17.21        0.00    239.02 o 
  -7  21   1      141.07      148.53     73.76 o 
  -6  21   1       83.18       82.48    215.13 o 
  -5  21   1     1485.26        0.00    634.10 o 
  -4  21   1      347.78      461.30     82.23 o 
  -3  21   1     2817.79        0.00    660.68 o 
  -2  21   1     1467.97        0.00    672.05 o 
  -1  21   1      145.72      219.08    381.64 o 
   0  21   1     4038.97      931.91    652.12 o 
   1  21   1      273.58      314.14    212.99 o 
   2  21   1       98.40       77.53    276.80 o 
   3  21   1      326.80        0.00    595.68 o 
   4  21   1     2637.96        0.00    635.34 o 
   5  21   1       21.37       21.23    238.51 o 
   6  21   1     1095.09      998.85    333.43 o 
   7  21   1       87.24      225.89    142.89 o 
   8  21   1      135.91      127.23    303.35 o 
   9  21   1      252.08      236.70    165.00 o 
  -9  22   1      183.91      294.06    199.46 o 
  -8  22   1      550.30        0.00    607.87 o 
  -7  22   1     1049.16     1162.46    123.23 o 
  -6  22   1      448.20        0.00    599.26 o 
  -5  22   1     1163.79        0.00    640.55 o 
  -4  22   1      642.92      510.66     72.42 o 
  -3  22   1     1502.02       67.08    670.93 o 
  -2  22   1      724.28      853.34    176.52 o 
  -1  22   1     5118.12     5249.30    490.84 o 
   0  22   1       92.34     1515.01    776.14 o 
   1  22   1     2745.95      254.03    648.24 o 
   2  22   1       43.07      591.92    614.01 o 
   3  22   1     2107.09        0.00    879.43 o 
   4  22   1       13.34       13.92    193.19 o 
   5  22   1     3854.28        0.00    620.21 o 
   6  22   1       43.49        0.00    149.94 o 
   7  22   1       24.11        0.00    313.28 o 
   8  22   1      314.42      359.49     52.74 o 
   9  22   1       40.41        9.43    117.68 o 
  -9  23   1      330.66      392.30    341.38 o 
  -8  23   1       41.99        9.22     90.28 o 
  -7  23   1      133.13      167.71     93.98 o 
  -6  23   1      185.56      176.96     50.46 o 
  -5  23   1      659.26      734.26     79.08 o 
  -4  23   1      711.56        0.00    647.76 o 
  -3  23   1      543.70      668.47    214.00 o 
  -2  23   1       39.91      585.10    731.68 o 
  -1  23   1      284.86      256.20    125.72 o 
   0  23   1     2316.34     2477.15    236.15 o 
   1  23   1     1221.58     1289.26    194.27 o 
   2  23   1     1725.60        0.00    240.79 o 
   3  23   1       19.78      386.72    663.86 o 
   4  23   1      561.99      489.73    503.16 o 
   5  23   1        3.87       78.04    246.19 o 
   6  23   1      102.07        0.00    389.67 o 
   7  23   1      126.99       35.72    352.42 o 
   8  23   1       18.18        4.16     59.36 o 
  -8  24   1        5.08       25.22     38.45 o 
  -7  24   1      105.56      239.81    464.17 o 
  -6  24   1       36.56       23.57     97.24 o 
  -5  24   1      697.60      731.05    129.07 o 
  -4  24   1      265.69      237.49    141.81 o 
  -3  24   1      319.00      380.50    241.46 o 
  -2  24   1      272.77      828.93    766.77 o 
  -1  24   1      371.56     2355.94   1290.94 o 
   0  24   1      758.23      708.69    264.88 o 
   1  24   1      265.69     2738.78    788.32 o 
   2  24   1      681.49      794.14    446.62 o 
   3  24   1        0.80      883.43    699.96 o 
   4  24   1       22.48        0.00    176.25 o 
   5  24   1        4.62       54.30     42.27 o 
   6  24   1      113.90      287.99    110.94 o 
   7  24   1       75.27      107.56    185.78 o 
   8  24   1      259.29      175.65    309.79 o 
  -8  25   1      116.53       53.46    530.40 o 
  -7  25   1       69.88       53.90    157.31 o 
  -6  25   1        1.93        0.00    101.90 o 
  -5  25   1       15.64        0.00    184.95 o 
  -4  25   1      598.89      341.83    429.45 o 
  -3  25   1       22.34      490.95    711.80 o 
  -2  25   1      317.45      367.03    115.63 o 
  -1  25   1       67.59       66.98     64.02 o 
   0  25   1      705.18      965.83    294.62 o 
   1  25   1       32.45      718.38    693.89 o 
   2  25   1       49.66      107.06    494.15 o 
   3  25   1        0.30        0.00    148.57 o 
   4  25   1      148.46      127.42     67.12 o 
   5  25   1       22.69        0.00    343.87 o 
   6  25   1       94.15        0.00    418.25 o 
   7  25   1        8.92        0.00    482.84 o 
  -7  26   1      114.02        0.00    445.82 o 
  -6  26   1      599.02        0.00    631.84 o 
  -5  26   1        1.21        6.09    178.77 o 
  -4  26   1      532.48        0.00    635.50 o 
  -3  26   1       11.40      572.33    715.65 o 
  -2  26   1      215.15      244.90    149.06 o 
  -1  26   1        1.05        1.20    133.25 o 
   0  26   1      188.79      258.68     60.24 o 
   1  26   1       50.97       37.51     88.13 o 
   2  26   1      916.29     1154.73    216.33 o 
   3  26   1       35.01       50.36    186.18 o 
   4  26   1      198.75      102.62    266.29 o 
   5  26   1       90.84        0.00    391.87 o 
   6  26   1        7.20        0.00     47.09 o 
   7  26   1       65.49       75.56    331.40 o 
  -7  27   1        6.97        0.00     95.60 o 
  -6  27   1      139.85       78.99    219.22 o 
  -5  27   1       30.43       25.20    141.83 o 
  -4  27   1       51.00        0.00    194.11 o 
  -3  27   1      307.89      370.63    272.16 o 
  -2  27   1      210.54      323.74    111.30 o 
  -1  27   1        2.71       18.68     76.26 o 
   0  27   1      304.24      405.56    157.50 o 
   1  27   1      129.07      120.43    206.73 o 
   2  27   1       19.20       20.54    110.24 o 
   3  27   1      211.45      163.75    397.22 o 
   4  27   1       68.03      138.14    147.59 o 
   5  27   1        0.04        0.00    121.62 o 
   6  27   1       70.04       61.23    287.10 o 
  -6  28   1       25.56      108.99    307.69 o 
  -5  28   1       29.33       14.93    128.81 o 
  -4  28   1      427.83      603.13     84.18 o 
  -3  28   1        6.57        0.00    205.06 o 
  -2  28   1        3.80        0.00    119.07 o 
  -1  28   1     1292.67        0.00    703.75 o 
   0  28   1       10.40        0.00    192.10 o 
   1  28   1        7.64        0.00    134.16 o 
   2  28   1      199.04      153.93    375.87 o 
   3  28   1        3.67        0.00     85.87 o 
   4  28   1       24.53       82.56     49.92 o 
   5  28   1      117.45       86.83    238.85 o 
   6  28   1      141.52        0.00    220.34 o 
  -5  29   1      330.82      332.43     72.98 o 
  -4  29   1       20.28        0.00    209.30 o 
  -3  29   1      654.90        0.00    663.39 o 
  -2  29   1       92.14      122.00     64.38 o 
  -1  29   1      124.47      159.60     32.75 o 
   0  29   1      422.41      421.93    213.53 o 
   1  29   1      254.82      261.39    139.82 o 
   2  29   1        0.06        0.00    285.91 o 
   3  29   1      782.99        0.00    519.88 o 
   4  29   1       97.92      125.29    503.85 o 
   5  29   1        0.58        0.00     55.19 o 
  -4  30   1       98.64      143.26    135.40 o 
  -3  30   1        1.51        0.00    193.16 o 
  -2  30   1        3.58       17.31    121.36 o 
  -1  30   1       72.64      116.65     69.47 o 
   0  30   1      156.34      239.99    200.65 o 
   1  30   1        0.95        0.00    240.10 o 
   2  30   1      158.67      267.22     64.54 o 
   3  30   1       70.05        0.00     97.63 o 
   4  30   1       22.49        0.00    301.80 o 
  -3  31   1       28.89       61.57    118.18 o 
  -2  31   1       11.10       20.07    107.38 o 
  -1  31   1       14.81        0.00    198.02 o 
   0  31   1        6.17        0.00     60.18 o 
   1  31   1        1.32        0.00    225.20 o 
   2  31   1      211.78      304.78    178.71 o 
   3  31   1        9.18      546.66    564.02 o 
  -1  32   1      107.06      146.57    209.15 o 
   0  32   1       18.10        0.00    177.26 o 
   1  32   1       26.04       17.21    149.13 o 
 -13   0   2       87.98       84.42     49.03 o 
 -12   0   2       78.04       56.92     31.65 o 
 -11   0   2      229.37      211.61     36.51 o 
 -10   0   2      533.25      623.81     69.31 o 
  -9   0   2     1567.29     1420.19    139.92 o 
  -8   0   2     1885.55     2009.47    178.73 o 
  -7   0   2       69.05       36.50     17.33 o 
  -6   0   2        3.73       39.36     20.45 o 
  -5   0   2    41504.59    42898.45   3990.55 o 
  -4   0   2    33802.41    32099.52   2985.44 o 
  -3   0   2    75908.53    77619.00   7217.33 o 
  -2   0   2    11470.74    11121.14   1035.12 o 
  -1   0   2    31283.44    33728.26   3136.15 o 
   0   0   2     8083.36     9919.06    883.55 o 
   1   0   2      194.65      964.82    435.26 o 
   2   0   2     8385.65     8631.49    768.61 o 
   3   0   2     4028.32     4206.14    382.03 o 
   4   0   2    14373.92    13814.63   1246.85 o 
   5   0   2     6200.46     5931.19    735.27 o 
   6   0   2    10269.46     9557.89   1168.60 o 
   7   0   2      474.72      496.54    328.42 o 
   8   0   2     4895.60     5167.09    430.29 o 
   9   0   2      259.94      205.73     79.80 o 
  10   0   2      658.95      727.33    124.99 o 
  11   0   2       22.50       35.30    212.98 o 
  12   0   2       81.82      120.34     51.62 o 
 -13   1   2      522.41      457.53     41.60 o 
 -12   1   2       34.73       76.29     20.72 o 
 -11   1   2      276.78      252.79     41.03 o 
 -10   1   2      832.53      887.07     65.39 o 
  -9   1   2      271.87      289.23     62.94 o 
  -8   1   2     1411.26     1322.86     89.00 o 
  -7   1   2      478.53      436.36     34.06 o 
  -6   1   2    21495.47    21705.76   1428.60 o 
  -5   1   2     1922.17     1704.58    114.87 o 
  -4   1   2     9420.90     9028.75    595.23 o 
  -3   1   2    21763.75    21887.43   1439.93 o 
  -2   1   2    17029.95    17808.94   1349.90 o 
  -1   1   2     3957.30     4381.59    284.74 o 
   0   1   2    10522.95    11858.27    759.62 o 
   1   1   2    34447.04    37000.18   2310.33 o 
   2   1   2     2922.37     2791.46    177.55 o 
   3   1   2     1329.91     1196.25     78.11 o 
   4   1   2      778.82      620.86    121.24 o 
   5   1   2     4457.84     4318.59    274.99 o 
   6   1   2     1287.52     1356.71    210.50 o 
   7   1   2      715.59      979.18    216.03 o 
   8   1   2      260.62      283.96    116.49 o 
   9   1   2      370.70      398.88     84.73 o 
  10   1   2        1.48        0.00     44.26 o 
  11   1   2      325.99      371.62     68.06 o 
  12   1   2      649.62      633.16     75.17 o 
 -13   2   2       22.95       64.91     22.23 o 
 -12   2   2      425.38      486.73     47.16 o 
 -11   2   2       34.32       45.32     17.86 o 
 -10   2   2       25.45       47.44     17.68 o 
  -9   2   2      100.00      111.39     18.99 o 
  -8   2   2     1282.32     1289.56     87.85 o 
  -7   2   2     1072.30     1002.97     67.66 o 
  -6   2   2    13358.07    12338.86    798.57 o 
  -5   2   2     3524.81     3662.97    242.67 o 
  -4   2   2      922.67      853.31     58.92 o 
  -3   2   2     5833.76     5806.47    441.86 o 
  -2   2   2      437.36      324.23     23.42 o 
  -1   2   2       18.60       38.92     26.30 o 
   0   2   2    26836.63    29044.93   1876.29 o 
   1   2   2    20488.91    20449.42   1497.79 o 
   2   2   2    19938.54    19524.24   1230.28 o 
   3   2   2     1691.64     1430.18     92.36 o 
   4   2   2      680.25      515.24     71.60 o 
   5   2   2     1272.14     1525.93     99.70 o 
   6   2   2      165.71     1594.62    561.75 o 
   7   2   2      420.00      551.33    179.18 o 
   8   2   2       17.47        0.00     44.35 o 
   9   2   2       49.13       32.16     88.49 o 
  10   2   2      237.16      167.14     85.73 o 
  11   2   2        0.39        0.00     85.26 o 
  12   2   2       76.33       39.66     29.11 o 
 -13   3   2        1.03        0.00     23.15 o 
 -12   3   2       26.02       66.65     27.85 o 
 -11   3   2        1.85       12.06     16.67 o 
 -10   3   2        1.35        0.00     15.38 o 
  -9   3   2       12.82       21.42     27.26 o 
  -8   3   2        6.23        0.00     29.82 o 
  -7   3   2      505.11      512.54     79.81 o 
  -6   3   2       32.70      693.86    282.63 o 
  -5   3   2      699.52      731.94     58.21 o 
  -4   3   2     7216.13     6817.59    443.07 o 
  -3   3   2    14429.18    14439.57    950.11 o 
  -2   3   2     2874.90     2865.91    190.08 o 
  -1   3   2    23727.45    26150.87   1709.34 o 
   0   3   2     2803.63     2762.55    204.80 o 
   1   3   2    10705.24    12215.51    911.27 o 
   2   3   2     3317.71     2819.17    184.64 o 
   3   3   2     7316.60     7685.60    486.42 o 
   4   3   2       56.09       67.25     10.37 o 
   5   3   2     1268.44     1250.70     82.43 o 
   6   3   2       29.72        0.34     59.10 o 
   7   3   2       45.85       57.49     21.18 o 
   8   3   2      225.16      241.51     28.23 o 
   9   3   2       65.56       79.75     56.23 o 
  10   3   2       49.07       73.55    115.74 o 
  11   3   2        0.83        0.00    184.38 o 
  12   3   2       53.76      107.99     43.61 o 
 -13   4   2       11.17       66.95     26.42 o 
 -12   4   2       14.27        9.70     19.17 o 
 -11   4   2      351.72      410.78     37.04 o 
 -10   4   2      978.24      973.30     69.92 o 
  -9   4   2       10.32        0.00     38.95 o 
  -8   4   2      247.66      185.63     36.11 o 
  -7   4   2        1.54        0.00     69.48 o 
  -6   4   2      258.74      189.54     80.33 o 
  -5   4   2    13380.49    12935.94    833.72 o 
  -4   4   2      892.24      785.70     53.95 o 
  -3   4   2       14.09       20.92     12.71 o 
  -2   4   2      143.87      149.17     54.08 o 
  -1   4   2    20297.51    22624.69   1714.06 o 
   0   4   2      589.58      841.70     98.92 o 
   1   4   2     3092.62     2852.09    187.32 o 
   2   4   2     7117.53     7556.04    559.35 o 
   3   4   2     3554.17     3480.39    225.90 o 
   4   4   2      252.17      250.25     37.78 o 
   5   4   2      139.86      140.68     45.02 o 
   6   4   2        0.03       27.38     23.05 o 
   7   4   2     1110.58     1142.92     79.82 o 
   8   4   2     2378.85     2243.38    145.58 o 
   9   4   2      282.56      405.70    101.22 o 
  10   4   2        3.50        0.00    100.83 o 
  11   4   2        3.29        0.00    149.25 o 
 -13   5   2      425.84      423.02     40.67 o 
 -12   5   2      177.96      150.93     53.05 o 
 -11   5   2       10.31        0.00     17.67 o 
 -10   5   2      358.66      325.92     30.67 o 
  -9   5   2     1251.90     1293.69     90.27 o 
  -8   5   2      188.10      217.12     40.03 o 
  -7   5   2      939.56      828.40    156.36 o 
  -6   5   2      230.89      245.20     74.45 o 
  -5   5   2      728.44      783.88     54.96 o 
  -4   5   2        6.05        0.00      9.35 o 
  -3   5   2     1525.84     1292.08    104.98 o 
  -2   5   2     2179.91     2540.07    157.28 o 
  -1   5   2    21318.87    24798.52   1579.92 o 
   0   5   2    38657.67    42503.64   2743.34 o 
   1   5   2    15718.73    16623.75   1079.31 o 
   2   5   2       23.78       60.10     35.99 o 
   3   5   2     1575.84     1614.72    141.13 o 
   4   5   2     2196.61     2488.47    162.67 o 
   5   5   2     3253.57     3234.32    210.73 o 
   6   5   2     2114.72     2171.40    137.94 o 
   7   5   2        4.53       39.46     31.84 o 
   8   5   2      417.58      414.29     34.71 o 
   9   5   2      433.76      530.40     93.11 o 
  10   5   2       30.16        0.00     90.45 o 
  11   5   2      329.98      417.15     44.58 o 
 -13   6   2       26.46       38.99     30.56 o 
 -12   6   2      235.33      276.90     31.51 o 
 -11   6   2     1128.38     1152.25     95.73 o 
 -10   6   2      255.04      306.35     29.16 o 
  -9   6   2     1730.91     1802.38    119.39 o 
  -8   6   2      438.68      575.20    156.01 o 
  -7   6   2      379.00      400.87     66.73 o 
  -6   6   2     6654.20     6325.17    401.64 o 
  -5   6   2     2602.85     2646.32    165.73 o 
  -4   6   2     1237.21     1253.62     85.40 o 
  -3   6   2    11761.85    11918.18    906.53 o 
  -2   6   2     2028.83     2061.42    137.54 o 
  -1   6   2    14993.76    15304.10    960.00 o 
   0   6   2    15141.27    15339.97   1009.08 o 
   1   6   2    21948.40    25104.37   1592.49 o 
   2   6   2     6684.13     7093.43    460.25 o 
   3   6   2     4883.65     5309.76    387.82 o 
   4   6   2     8332.45     7996.69    516.52 o 
   5   6   2      410.10     1222.82    722.49 o 
   6   6   2      176.88      176.35     31.34 o 
   7   6   2     1630.60     1802.10    136.34 o 
   8   6   2        2.45      429.14    497.02 o 
   9   6   2       92.49       51.70    101.09 o 
  10   6   2      589.36       34.42    492.06 o 
  11   6   2      107.36      106.20     80.50 o 
 -13   7   2      338.58      340.43     69.54 o 
 -12   7   2      260.93      302.22     47.33 o 
 -11   7   2      294.52      255.95     28.14 o 
 -10   7   2     2893.09     3048.63    236.38 o 
  -9   7   2      162.12       94.51     74.40 o 
  -8   7   2        6.41        1.73     30.62 o 
  -7   7   2     1518.68     1487.76     97.17 o 
  -6   7   2     1482.63     1589.65    104.89 o 
  -5   7   2        0.31        0.00     35.90 o 
  -4   7   2    11238.45    11180.24    705.94 o 
  -2   7   2     1241.87     1589.30    104.03 o 
  -1   7   2      400.52      667.22    400.73 o 
   2   7   2     7301.24     7660.48    489.96 o 
   3   7   2      110.04      988.51    575.52 o 
   4   7   2      115.00      643.17    540.63 o 
   5   7   2     1591.30     1653.93    109.63 o 
   6   7   2     2949.29     3117.53    202.48 o 
   7   7   2      116.99      101.46     17.05 o 
   8   7   2     1978.74        0.00    483.81 o 
   9   7   2      281.94      278.36     33.34 o 
  10   7   2      197.29      368.39     77.03 o 
  11   7   2       74.30       47.55     83.10 o 
 -13   8   2       17.41       23.25     26.30 o 
 -12   8   2       42.88       46.56     26.30 o 
 -11   8   2      513.37      511.87     51.09 o 
 -10   8   2       43.41       43.72     17.22 o 
  -9   8   2        8.47        9.70     15.40 o 
  -8   8   2      638.13      644.55    153.22 o 
  -7   8   2       42.48       33.20     66.46 o 
  -6   8   2      441.48      401.43    170.74 o 
  -5   8   2     2514.78     2753.54    181.07 o 
  -4   8   2        5.83     2064.24    637.99 o 
  -3   8   2      579.58      534.58     75.42 o 
  -2   8   2     1724.08     1753.43    114.40 o 
  -1   8   2     1955.38     1653.68    140.11 o 
   0   8   2     4360.00     4984.36    329.29 o 
   1   8   2    13905.40    14804.53    974.68 o 
   2   8   2     6487.18     7212.98    472.34 o 
   3   8   2       84.23       85.93     36.27 o 
   4   8   2      243.36      258.85     54.04 o 
   5   8   2     1358.77     1524.21    115.02 o 
   6   8   2      160.70     1170.25    818.79 o 
   7   8   2     1127.01     1311.49    113.91 o 
   8   8   2       22.24       11.39    142.70 o 
   9   8   2      227.87      182.23     60.04 o 
  10   8   2      163.21      982.71    569.07 o 
  11   8   2       22.36       75.79    140.86 o 
 -12   9   2       50.94       35.70     24.81 o 
 -11   9   2       30.57       18.01     22.78 o 
 -10   9   2        1.79       16.44     20.94 o 
  -9   9   2     1798.93     1757.52    175.80 o 
  -8   9   2      351.69      248.80     86.03 o 
  -7   9   2     1409.67     1354.81    123.20 o 
  -6   9   2      623.38      708.63     50.52 o 
  -5   9   2      401.25      522.98     37.91 o 
  -4   9   2        5.72        7.98     43.69 o 
  -3   9   2     6400.39     6586.39    433.82 o 
  -1   9   2     9539.17     9728.59    640.96 o 
   0   9   2     8594.85     8518.68    532.96 o 
   2   9   2     2337.58     2330.85    154.17 o 
   3   9   2      540.89      641.04     70.01 o 
   4   9   2     2273.93     2574.40    167.42 o 
   5   9   2      302.63      275.28     23.59 o 
   6   9   2      177.64      135.63     65.25 o 
   7   9   2      278.59      368.46    170.57 o 
   8   9   2      643.80        0.00    474.12 o 
   9   9   2       20.81        5.98    136.61 o 
  10   9   2        0.05       23.46     68.34 o 
  11   9   2        0.17        0.00     70.07 o 
 -12  10   2       12.64        0.00     40.40 o 
 -11  10   2       47.24       12.49     23.90 o 
 -10  10   2        0.49        0.00     19.67 o 
  -9  10   2      762.23      883.26    162.45 o 
  -8  10   2        4.00       26.82     91.35 o 
  -6  10   2        6.26       43.73     38.16 o 
  -5  10   2      313.35      310.12     25.02 o 
  -4  10   2        8.22       57.28     60.32 o 
   1  10   2     1041.20     1373.96     92.38 o 
   3  10   2       28.17     1041.62   1145.09 o 
   4  10   2     3625.82     3607.82    225.70 o 
   5  10   2        3.23        0.00     73.18 o 
   6  10   2      143.06      213.63     36.24 o 
   7  10   2      469.86      555.96    244.82 o 
   8  10   2       22.65     1003.50    571.83 o 
   9  10   2        7.98       37.84     59.94 o 
  10  10   2      189.79      249.88     95.27 o 
  11  10   2        4.20        0.00    112.53 o 
 -12  11   2       19.05        0.00     27.29 o 
 -11  11   2       39.12       36.61     24.72 o 
 -10  11   2       44.34        2.95     28.86 o 
  -9  11   2       58.48      135.59    331.07 o 
  -8  11   2      141.39      144.40     45.40 o 
  -7  11   2     2731.28     2715.78    182.44 o 
  -6  11   2      568.26      470.59     49.45 o 
  -5  11   2      108.31      141.45    115.79 o 
  -4  11   2      849.88      991.46    147.08 o 
  -3  11   2     2560.83     2712.42    238.15 o 
  -2  11   2     1239.76     1237.04    169.67 o 
  -1  11   2     3899.09     2091.99    687.41 o 
   0  11   2     1311.40     1182.46    191.53 o 
   1  11   2      534.96      655.08     45.77 o 
   2  11   2     3164.29     3056.14    202.89 o 
   3  11   2     5041.64     5622.35    372.01 o 
   5  11   2     1500.67     1243.45    227.93 o 
   6  11   2     2284.96     2052.12    261.90 o 
   7  11   2        7.01       25.36    181.92 o 
   8  11   2       17.38        0.00    182.76 o 
   9  11   2      309.64      268.46    204.19 o 
  10  11   2        3.30       35.92    185.09 o 
  11  11   2       40.08        9.85     63.99 o 
 -12  12   2      174.04      151.52     42.93 o 
 -11  12   2      794.49      906.99    114.14 o 
 -10  12   2        3.82        0.00     32.01 o 
  -9  12   2      126.52      191.51     84.91 o 
  -8  12   2     1361.19     1215.32    227.85 o 
  -6  12   2      887.67      948.52     67.21 o 
  -5  12   2    12495.20    12322.67    812.22 o 
  -4  12   2     3640.01     3620.02    237.24 o 
  -2  12   2     5501.00     5752.39    437.85 o 
  -1  12   2     2994.50     3026.73    233.35 o 
   0  12   2     6598.16     7177.67    473.52 o 
   1  12   2     3987.62     3879.98    273.20 o 
   2  12   2     1609.48     1617.52    108.09 o 
   3  12   2     5993.85     6064.86    385.82 o 
   4  12   2      129.72       56.53     42.91 o 
   5  12   2     1778.90     1796.67    145.73 o 
   6  12   2       29.71      694.09    732.39 o 
   7  12   2     1882.81      250.57    486.50 o 
   8  12   2      425.93      343.67    113.91 o 
   9  12   2      141.32      271.13    235.99 o 
  10  12   2       49.59       55.58    154.57 o 
  11  12   2       86.58      145.00     84.93 o 
 -12  13   2      168.43      241.71     53.75 o 
 -11  13   2      314.87      344.55     42.42 o 
 -10  13   2       12.81       46.37     26.02 o 
  -9  13   2      185.79      175.40     52.94 o 
  -8  13   2      183.77      249.87     57.79 o 
  -7  13   2     5354.57     4953.69    380.89 o 
  -6  13   2      273.27     2457.66    984.03 o 
  -4  13   2     3005.37     3121.31    240.38 o 
  -3  13   2     2867.31       43.54    517.71 o 
  -1  13   2     1302.04     1459.84    114.22 o 
   1  13   2     3616.95     4001.82    260.85 o 
   2  13   2     2680.08     2704.42    170.58 o 
   4  13   2      390.71      463.35     56.39 o 
   5  13   2     2111.37     2047.88    134.53 o 
   6  13   2     2247.43     1900.91    940.15 o 
   7  13   2      144.23      217.33     57.37 o 
   8  13   2      687.88      792.84    256.01 o 
   9  13   2      663.78      538.81    142.29 o 
  10  13   2      100.47       88.41    101.17 o 
 -12  14   2      109.65       70.67     48.74 o 
 -11  14   2      213.11      183.21     32.90 o 
 -10  14   2      567.01      591.16     55.92 o 
  -9  14   2        7.76        0.00     24.78 o 
  -8  14   2       51.69       66.48     25.69 o 
  -6  14   2     2208.58     2283.08    174.43 o 
  -5  14   2      283.38      259.22    135.35 o 
  -4  14   2     3197.64     3036.95    218.49 o 
  -3  14   2     1471.58     1565.36    122.44 o 
   0  14   2     5030.93     5008.14    331.11 o 
   2  14   2     2803.67     2790.44    180.55 o 
   3  14   2      379.64      512.95     93.14 o 
   4  14   2     6207.25     6199.93    409.89 o 
   5  14   2      842.50      749.38     54.77 o 
   6  14   2       14.07      876.30    816.78 o 
   7  14   2      827.13      832.17    130.46 o 
   8  14   2       42.17      103.07    356.71 o 
   9  14   2      130.64      128.91    158.19 o 
  10  14   2        3.66        0.00    114.42 o 
 -11  15   2      205.59      197.57     34.24 o 
 -10  15   2      240.39      197.23     31.11 o 
  -9  15   2      325.54      296.30     47.11 o 
  -8  15   2      429.18      490.73    131.32 o 
  -7  15   2     1735.28     1780.93    230.99 o 
  -6  15   2       53.35      457.30    765.87 o 
  -5  15   2      350.65      452.02    104.32 o 
  -4  15   2       67.52     1910.90    618.30 o 
  -3  15   2     1174.75     1079.10    121.55 o 
  -1  15   2      867.97      853.61     70.50 o 
   0  15   2     1510.63     1605.68    108.46 o 
   1  15   2      734.26      721.45     50.16 o 
   3  15   2       67.04     1722.21    666.51 o 
   5  15   2        2.13     2109.66   1352.82 o 
   6  15   2     1533.81       84.21    488.57 o 
   7  15   2        4.31      216.53    773.60 o 
   8  15   2      220.64      239.89    171.84 o 
   9  15   2       21.15        0.00    165.68 o 
  10  15   2      490.32      441.65    202.60 o 
 -11  16   2       70.43      154.00     39.55 o 
 -10  16   2        7.49       16.44     30.77 o 
  -9  16   2      105.11       65.32     37.52 o 
  -8  16   2      515.20      498.72     90.79 o 
  -7  16   2      661.00      627.12    184.49 o 
  -6  16   2      229.02      312.49    128.49 o 
  -5  16   2      304.92      282.60    330.46 o 
  -4  16   2      107.06      113.67     80.85 o 
  -3  16   2      366.34      511.66    245.13 o 
  -2  16   2     2126.58     2192.60    220.53 o 
  -1  16   2     1745.17     1721.26    439.65 o 
   0  16   2       66.85     2933.47   1197.12 o 
   1  16   2       65.41     1008.38    520.21 o 
   2  16   2       46.51     1266.90    819.73 o 
   3  16   2       83.22      152.77     52.78 o 
   4  16   2     2163.07     2344.29    173.63 o 
   5  16   2      109.99        0.00    135.17 o 
   6  16   2      434.96      559.37     89.70 o 
   7  16   2       18.32       39.37    109.66 o 
   8  16   2        3.29      378.90    507.57 o 
   9  16   2       13.83        0.00    183.95 o 
  10  16   2      108.98      744.05    562.02 o 
 -11  17   2        1.33       43.89     56.93 o 
 -10  17   2      100.37      146.15     29.61 o 
  -9  17   2       74.72       85.16     28.04 o 
  -8  17   2       95.45      106.29     38.32 o 
  -7  17   2     1302.58     1342.10    205.76 o 
  -6  17   2     1449.80        0.00    536.27 o 
  -5  17   2      633.01      592.08    167.30 o 
  -4  17   2       21.13        3.34    217.47 o 
  -3  17   2      217.85     1603.97    690.08 o 
  -1  17   2       43.22     2155.77    900.05 o 
   1  17   2     1008.89     1081.01    172.48 o 
   2  17   2        2.40       26.30     13.59 o 
   3  17   2      828.40     1009.17     81.22 o 
   5  17   2        5.77        0.00     22.45 o 
   6  17   2      439.37      565.52    226.72 o 
   7  17   2      240.85      269.50    265.85 o 
   8  17   2      636.62        0.00    465.70 o 
   9  17   2      413.26      334.30    229.24 o 
  10  17   2       29.39       47.79    139.09 o 
 -11  18   2      111.01      143.49     58.52 o 
 -10  18   2       84.14      110.41     28.86 o 
  -9  18   2        5.90       40.46     33.08 o 
  -8  18   2      254.07      215.13    127.51 o 
  -7  18   2      771.82      896.99    144.02 o 
  -6  18   2     1315.86     1281.38    384.77 o 
  -5  18   2      710.93      763.36    243.64 o 
  -4  18   2       38.94        0.00     50.81 o 
  -3  18   2     1660.16      184.80    595.75 o 
  -2  18   2     1111.69     1080.88    124.06 o 
  -1  18   2     2357.38        0.00    517.88 o 
   2  18   2       54.77       61.55     81.24 o 
   3  18   2     2310.19     2179.68    168.76 o 
   4  18   2      877.77        0.00    513.95 o 
   5  18   2      125.23      103.35    168.88 o 
   6  18   2        2.69       66.68    203.89 o 
   7  18   2     1302.98     1377.76    336.26 o 
   8  18   2       51.68      104.76    297.00 o 
   9  18   2      152.68      154.48    152.46 o 
 -10  19   2      692.95      942.65    102.69 o 
  -9  19   2      135.67      199.60     43.93 o 
  -8  19   2      198.40      233.41     92.30 o 
  -7  19   2     1396.44     1438.19    257.45 o 
  -6  19   2     2951.23     3143.51    422.66 o 
  -5  19   2        2.56       19.89    187.16 o 
  -4  19   2      235.11      183.76     84.10 o 
  -3  19   2     2918.05     2960.92    274.89 o 
  -2  19   2      712.43      766.90    289.73 o 
  -1  19   2     1295.65     1266.85     99.25 o 
   0  19   2     1057.89     1079.79    295.14 o 
   1  19   2      126.61     2416.76   1094.94 o 
   2  19   2      445.33      346.74    203.99 o 
   3  19   2     4067.68     4135.11    317.61 o 
   4  19   2      594.28     2542.05   1238.85 o 
   5  19   2     1099.41        0.00   1004.30 o 
   6  19   2     1831.53        0.00    495.96 o 
   7  19   2        0.57       72.61    385.41 o 
   8  19   2      230.39      165.27    165.54 o 
   9  19   2      684.53      760.90    107.23 o 
 -10  20   2        0.34        0.00     55.34 o 
  -9  20   2      523.23      593.95     57.92 o 
  -8  20   2      930.23        0.00    433.84 o 
  -7  20   2        0.36      548.43    541.75 o 
  -6  20   2        4.63      532.62    936.77 o 
  -5  20   2      891.32        0.00    584.53 o 
  -4  20   2      657.92        0.00    579.49 o 
  -3  20   2     1491.94     1567.58    122.42 o 
  -2  20   2     3026.29     2840.37    216.74 o 
  -1  20   2      298.01     2481.87    853.51 o 
   0  20   2     2473.40      832.52    361.19 o 
   2  20   2     2665.08        0.00    524.27 o 
   3  20   2     1210.67     1300.38    265.55 o 
   4  20   2     1167.90     1325.93    131.86 o 
   5  20   2     1015.68     1128.08    114.41 o 
   6  20   2      672.65      767.14    197.00 o 
   7  20   2        2.72        0.00     97.55 o 
   8  20   2       36.84       58.88    154.01 o 
   9  20   2        0.51      432.58    536.99 o 
 -10  21   2      111.53      111.55     38.62 o 
  -9  21   2        9.45        0.00     23.70 o 
  -8  21   2      100.10      108.17     26.54 o 
  -7  21   2       75.92       49.25     60.17 o 
  -6  21   2       40.38      609.68    622.27 o 
  -5  21   2      672.82        0.00    577.33 o 
  -4  21   2      983.04        0.00    652.29 o 
  -3  21   2        0.67     2175.04    845.88 o 
  -2  21   2       75.65     1828.54   1040.37 o 
  -1  21   2     1686.00     1645.36    245.74 o 
   0  21   2      135.78     1197.98    657.79 o 
   1  21   2      686.36      811.83    243.34 o 
   2  21   2      571.57      657.36    306.47 o 
   3  21   2       41.43      157.64    553.79 o 
   4  21   2       80.69     1805.76   1138.78 o 
   5  21   2      156.31     1199.01   1011.37 o 
   6  21   2       66.57       98.24    130.91 o 
   7  21   2      168.59      111.87    231.24 o 
   8  21   2       58.69       45.85     43.06 o 
  -9  22   2      170.68      147.37     39.14 o 
  -8  22   2       21.18        0.00     52.24 o 
  -7  22   2        1.19       44.39     83.85 o 
  -6  22   2       64.21       57.79    283.69 o 
  -5  22   2        0.48        0.00    108.86 o 
  -4  22   2      784.07      688.64    141.30 o 
  -3  22   2      138.93      171.41    246.22 o 
  -2  22   2      141.62     2029.54    848.81 o 
  -1  22   2      327.60     1435.38    772.90 o 
   0  22   2     1072.93     1375.39    420.00 o 
   1  22   2        0.06       28.81    129.19 o 
   2  22   2      297.08      384.71    260.67 o 
   3  22   2       78.70      489.77    625.86 o 
   4  22   2        2.43       49.79     37.42 o 
   5  22   2       11.97        0.00     99.42 o 
   6  22   2        3.11        0.00    114.09 o 
   7  22   2       41.06       83.70    287.88 o 
   8  22   2        3.62        0.00    152.62 o 
  -9  23   2       22.45       35.66     52.27 o 
  -8  23   2       59.00       99.49     56.51 o 
  -7  23   2       51.92      117.94     64.69 o 
  -6  23   2      264.23      340.64    160.79 o 
  -5  23   2      407.66      317.88    188.88 o 
  -4  23   2        3.26       39.49    228.34 o 
  -3  23   2      244.63      142.83     62.50 o 
  -2  23   2       61.63       16.83    100.67 o 
  -1  23   2        1.61       13.21    256.13 o 
   0  23   2        6.71        0.00    165.83 o 
   1  23   2     2427.40     2138.07    361.30 o 
   2  23   2      115.16      126.75    146.78 o 
   3  23   2      605.00      448.52    263.32 o 
   4  23   2       10.09        0.00    365.45 o 
   5  23   2        2.18        0.00    406.15 o 
   6  23   2      759.63        0.00    848.25 o 
   7  23   2       45.55        0.00    465.38 o 
   8  23   2      133.99      193.30    634.51 o 
  -9  24   2        3.32       11.74     32.85 o 
  -8  24   2      681.16      862.90    118.60 o 
  -7  24   2       37.97        0.00    113.01 o 
  -6  24   2       81.83      162.67    124.20 o 
  -5  24   2      139.41      109.35    143.48 o 
  -4  24   2      663.72      658.36    116.27 o 
  -3  24   2       27.81        3.85    307.68 o 
  -2  24   2     1955.95       25.02    739.00 o 
  -1  24   2       10.47       15.87    179.23 o 
   0  24   2       13.37     1394.22    761.92 o 
   1  24   2     1836.77      553.56    657.02 o 
   2  24   2     1966.31      595.82    709.31 o 
   3  24   2      692.30      716.33    398.03 o 
   4  24   2      426.81        0.00    591.55 o 
   5  24   2      453.14      499.42    207.06 o 
   6  24   2       19.25        0.00    321.33 o 
   7  24   2       63.54       40.59    132.30 o 
  -8  25   2       10.37       24.07     80.74 o 
  -7  25   2      369.27      293.71    269.89 o 
  -6  25   2      210.22      126.62    137.56 o 
  -5  25   2      105.39       55.71    122.85 o 
  -4  25   2      450.93        0.00    674.57 o 
  -3  25   2      385.95        0.00    720.41 o 
  -2  25   2       45.52       59.94    237.08 o 
  -1  25   2      932.72        0.00    729.31 o 
   0  25   2      523.21      389.74     68.02 o 
   1  25   2       62.24     1277.91    731.82 o 
   2  25   2      189.58        0.00    677.59 o 
   3  25   2      225.37      176.69    174.71 o 
   4  25   2        0.57       30.09    168.83 o 
   5  25   2      246.38      200.55    375.44 o 
   6  25   2      387.03      331.55    212.27 o 
   7  25   2        3.93        0.00    103.54 o 
  -8  26   2      158.64      133.25    144.62 o 
  -7  26   2       23.36        0.00    176.60 o 
  -6  26   2      186.65      313.22    195.79 o 
  -5  26   2      491.84      488.32    312.87 o 
  -4  26   2        8.66        0.00     77.54 o 
  -3  26   2       83.32       65.39    278.57 o 
  -2  26   2      148.74      172.46    255.50 o 
  -1  26   2      135.42       96.24     75.12 o 
   0  26   2       54.79      109.30    143.10 o 
   1  26   2     1784.89     1872.71    339.95 o 
   2  26   2       90.75      196.49    335.06 o 
   3  26   2        1.02      277.42    622.50 o 
   4  26   2      646.41      781.58    417.52 o 
   5  26   2      247.68       45.93    414.28 o 
   6  26   2      163.37      139.04    271.79 o 
  -7  27   2      124.85        0.00    173.42 o 
  -6  27   2      193.61      149.52    171.04 o 
  -5  27   2       24.55      111.34    182.38 o 
  -4  27   2      332.17      287.03    217.24 o 
  -3  27   2      199.46      242.22    122.60 o 
  -2  27   2       33.51        0.00    190.49 o 
  -1  27   2        3.01      673.81    738.79 o 
   0  27   2      699.18      704.65    421.81 o 
   1  27   2      191.95      185.02    161.69 o 
   2  27   2      233.56      250.19    142.63 o 
   3  27   2      145.47      238.63    322.13 o 
   4  27   2        6.28        0.00    300.42 o 
   5  27   2      121.10       60.50    140.56 o 
   6  27   2       17.78        0.00    378.27 o 
  -6  28   2       12.81       16.09    290.34 o 
  -5  28   2       33.99      728.68    699.68 o 
  -4  28   2       60.21       67.32     99.98 o 
  -3  28   2       15.99      567.92    755.86 o 
  -2  28   2        1.70        0.00     91.01 o 
  -1  28   2       21.28        0.00    219.78 o 
   0  28   2       19.92        0.00    228.64 o 
   1  28   2        9.35      146.14    539.22 o 
   2  28   2        0.03        0.00    303.54 o 
   3  28   2       18.12        0.00    237.13 o 
   4  28   2      140.19      150.74    192.57 o 
   5  28   2        2.66       26.56     82.88 o 
  -6  29   2       17.89       64.34    165.32 o 
  -5  29   2        7.71       11.98     48.38 o 
  -4  29   2       21.98       14.46    263.97 o 
  -3  29   2       42.17       53.51     96.81 o 
  -2  29   2       43.30       59.05    115.72 o 
  -1  29   2       19.57        1.01    174.64 o 
   0  29   2      274.23      382.32    136.76 o 
   1  29   2        5.33       26.58    125.30 o 
   2  29   2       16.49        0.00     43.10 o 
   3  29   2       10.44        0.00    100.76 o 
   4  29   2      109.70      126.54     53.76 o 
  -5  30   2       13.09        0.21    193.92 o 
  -4  30   2      126.08      163.54    169.08 o 
  -3  30   2      235.67      171.64    329.94 o 
  -2  30   2      677.83      750.23    194.58 o 
  -1  30   2       19.49        0.00    114.86 o 
   0  30   2       81.95      151.33    440.93 o 
   1  30   2       20.94        0.00    341.98 o 
   2  30   2       44.11       79.05    257.79 o 
   3  30   2        1.68        4.65    118.86 o 
  -3  31   2      543.86       53.00    740.78 o 
  -2  31   2        9.78        0.00    116.73 o 
  -1  31   2      242.00      364.84    331.90 o 
   0  31   2      586.13        0.00    586.94 o 
   1  31   2       45.95       38.55    305.67 o 
   2  31   2      100.63      203.33    139.35 o 
 -13   1   3       70.11      106.85     23.92 o 
 -12   1   3       53.89       65.35     20.91 o 
 -11   1   3      134.30      204.69     25.67 o 
 -10   1   3      663.99      666.39     60.92 o 
  -9   1   3       63.59       21.82     18.90 o 
  -8   1   3      180.96      222.84     22.44 o 
  -7   1   3     6921.44     6394.71    423.53 o 
  -6   1   3     5836.88     5794.13    383.40 o 
  -5   1   3      408.03      390.25     29.43 o 
  -4   1   3     3083.37     2926.44    194.14 o 
  -3   1   3       36.20       41.23      8.68 o 
  -2   1   3    12448.74    13904.81    915.11 o 
  -1   1   3    11873.12    12483.69    798.13 o 
   0   1   3     3062.22     3330.75    213.83 o 
   1   1   3    10540.83    11552.30    724.56 o 
   2   1   3     2552.93     2726.93    171.87 o 
   3   1   3      248.36     1347.97    450.25 o 
   4   1   3       26.07       19.81     17.57 o 
   5   1   3       25.30       46.70     20.10 o 
   6   1   3      316.41      372.18     85.05 o 
   7   1   3      789.80      821.33     58.92 o 
   8   1   3      267.15      249.53     34.19 o 
   9   1   3        8.22        0.00    105.12 o 
  10   1   3       55.79       31.65     64.22 o 
  11   1   3       76.08       51.37     98.84 o 
 -13   2   3       98.89      106.25     24.16 o 
 -12   2   3      517.27      414.93     37.48 o 
 -11   2   3      114.36      123.08     21.64 o 
 -10   2   3      319.44      384.41     34.34 o 
  -9   2   3      663.16      585.28     45.64 o 
  -8   2   3     1407.32     1219.12     85.00 o 
  -7   2   3      184.84      137.06     25.60 o 
  -6   2   3    24578.01    24656.25   1622.95 o 
  -5   2   3     4989.35     5006.85    331.37 o 
  -4   2   3      607.18      546.62     38.59 o 
  -3   2   3     9550.08    10296.45    781.62 o 
  -2   2   3    12924.93    13627.18   1033.66 o 
  -1   2   3     8576.85     9909.83    640.02 o 
   0   2   3    40051.77    43228.08   2763.04 o 
   1   2   3     1884.32     1902.98    140.46 o 
   2   2   3     1673.28     1933.60    141.97 o 
   3   2   3    17713.89    17133.13   1071.33 o 
   4   2   3      251.61      329.11     30.88 o 
   5   2   3       13.99        2.80     28.93 o 
   6   2   3     3446.82     3534.74    210.28 o 
   7   2   3     1926.55     1994.39    292.31 o 
   8   2   3       91.75      223.50     63.26 o 
   9   2   3       59.66       38.72    129.84 o 
  10   2   3        2.27        0.00     94.01 o 
  11   2   3       26.48       22.39     66.86 o 
 -13   3   3      129.20      116.36     24.45 o 
 -12   3   3       49.65      111.65     22.25 o 
 -11   3   3      357.51      383.59     37.92 o 
 -10   3   3      103.94       65.91     18.25 o 
  -9   3   3       38.60       44.56     16.25 o 
  -8   3   3     2308.61     2307.13    156.04 o 
  -7   3   3        4.61        0.00     11.09 o 
  -6   3   3     5398.13     5706.93    377.67 o 
  -5   3   3       17.86        2.35      5.39 o 
  -4   3   3     4324.80     4147.58    269.88 o 
  -3   3   3    17582.63    17964.89   1182.32 o 
  -2   3   3    11183.20    11345.57    747.05 o 
  -1   3   3    18391.28    21392.82   1593.41 o 
   0   3   3      194.20      128.14     45.93 o 
   1   3   3     6544.64     6800.77    504.72 o 
   2   3   3    11834.25    12395.49    804.54 o 
   3   3   3      774.07      915.67    172.98 o 
   4   3   3      627.27      565.11    191.32 o 
   5   3   3    10308.72     9477.63    667.23 o 
   6   3   3      652.31      725.60    140.61 o 
   7   3   3     1591.22     1562.74    121.78 o 
   8   3   3      479.13        0.00    476.18 o 
   9   3   3       36.34        0.00     69.12 o 
  10   3   3      393.56      601.43    204.57 o 
  11   3   3      363.68      360.68    133.08 o 
 -13   4   3      133.24       78.42     23.26 o 
 -12   4   3      197.17      171.69     35.96 o 
 -11   4   3       28.81       58.80     24.89 o 
 -10   4   3        2.13        5.85     21.69 o 
  -9   4   3     3623.86     3194.96    213.45 o 
  -8   4   3       59.38       49.13     21.09 o 
  -7   4   3     1417.63     1270.62     87.67 o 
  -6   4   3     4515.70     4183.57    320.44 o 
  -5   4   3       56.17       67.12     10.89 o 
  -4   4   3     3810.48     3828.42    253.82 o 
  -3   4   3       95.79      133.70     12.69 o 
  -2   4   3    10434.01    10140.06    662.15 o 
  -1   4   3    10619.58    12103.72    787.01 o 
   0   4   3    23225.34    23042.66   1725.45 o 
   1   4   3     3707.22     3919.39    292.19 o 
   2   4   3     1262.58     1137.24     74.38 o 
   3   4   3     2061.30     2694.94    173.75 o 
   4   4   3     1030.05     1122.18     85.78 o 
   5   4   3     3044.08     3289.16    209.68 o 
   6   4   3     8131.60     7477.60    494.64 o 
   7   4   3      261.83      272.37    107.31 o 
   8   4   3      122.16      193.25     64.62 o 
   9   4   3      957.99      936.47    132.73 o 
  10   4   3       66.07        0.00    161.18 o 
  11   4   3        2.75        0.00     48.98 o 
 -13   5   3       49.34       12.59     38.37 o 
 -12   5   3        6.37        0.00     19.85 o 
 -11   5   3      611.35      646.20     51.14 o 
 -10   5   3        2.15        0.00     16.60 o 
  -9   5   3      101.69       62.62     17.34 o 
  -8   5   3      273.45      265.16     36.53 o 
  -7   5   3       82.61       48.28     12.25 o 
  -6   5   3      200.44      190.29     24.38 o 
  -5   5   3     5583.17     5449.16    359.93 o 
  -4   5   3     1295.45     1387.67     93.28 o 
  -3   5   3      426.97      421.10     30.08 o 
  -2   5   3    22546.34    22515.29   1455.53 o 
  -1   5   3       38.93      800.99    502.45 o 
   0   5   3     2978.66     3153.86    234.70 o 
   1   5   3    10646.78    10229.64    754.40 o 
   2   5   3      435.09      482.52    122.08 o 
   3   5   3     1615.77     1596.86    104.03 o 
   4   5   3      934.83     1158.88     78.51 o 
   5   5   3     3193.55     2959.07    195.68 o 
   6   5   3      569.71     1724.32    962.11 o 
   7   5   3      302.68      333.74     34.87 o 
   8   5   3        9.05        3.22     74.18 o 
   9   5   3       21.90       11.04    124.82 o 
  10   5   3        5.35       24.97     25.17 o 
  11   5   3       84.62      122.06    263.63 o 
 -13   6   3       18.98        8.37     26.75 o 
 -12   6   3        7.98        0.00     20.48 o 
 -11   6   3       32.74        0.00     16.20 o 
 -10   6   3      788.18      785.95     62.35 o 
  -9   6   3        0.81        2.17     19.60 o 
  -8   6   3     1096.24     1196.86     84.26 o 
  -7   6   3      818.34      827.18     58.90 o 
  -6   6   3       30.83       30.58     14.26 o 
  -5   6   3       77.81       58.53     10.45 o 
  -4   6   3     2064.77     1922.33    121.16 o 
  -3   6   3       91.08      121.73    463.67 o 
  -2   6   3    11497.60    11020.03    694.47 o 
  -1   6   3     1175.97     1053.30     83.61 o 
   0   6   3     2140.42     2146.94    140.46 o 
   1   6   3      160.84      502.45    464.02 o 
   2   6   3     1678.41     1544.89    100.96 o 
   3   6   3    13261.70    12506.46    809.27 o 
   4   6   3       10.09      307.50    518.48 o 
   5   6   3     3413.29     3300.25    211.03 o 
   6   6   3      464.14      503.57    184.54 o 
   7   6   3       34.12       46.93    171.52 o 
   8   6   3      242.38      212.32    148.03 o 
   9   6   3      784.69        0.00    461.45 o 
  10   6   3      164.23      243.67    124.31 o 
  11   6   3       52.12        0.00    110.13 o 
 -13   7   3      202.36      230.10     36.71 o 
 -12   7   3      215.87      259.52     35.28 o 
 -11   7   3        7.81        0.00     38.75 o 
 -10   7   3      351.17      319.99     44.47 o 
  -9   7   3      103.45       87.73     17.66 o 
  -8   7   3      539.55      491.68     38.95 o 
  -7   7   3       45.09      100.65     23.75 o 
  -6   7   3      541.68      505.15     37.46 o 
  -5   7   3     1071.74      894.14    110.96 o 
  -3   7   3      171.60      104.87     37.75 o 
  -2   7   3     1561.41     1727.73    145.62 o 
  -1   7   3     8502.27     9367.19    617.05 o 
   0   7   3      733.74      969.87     97.50 o 
   1   7   3       92.37      442.48    326.31 o 
   2   7   3      938.85     1390.05    148.27 o 
   3   7   3     3899.29     4677.03    298.93 o 
   4   7   3      123.03       92.96     60.54 o 
   5   7   3      840.30      867.48     68.62 o 
   6   7   3      108.24      181.24    116.55 o 
   7   7   3        0.35        0.00     17.83 o 
   8   7   3      455.09      426.10    182.25 o 
   9   7   3        7.47       19.26    162.06 o 
  10   7   3       47.92       41.17     82.61 o 
  11   7   3      207.80      222.60     39.61 o 
 -13   8   3       95.28       91.59     59.17 o 
 -12   8   3      471.08      610.53     58.71 o 
 -11   8   3        1.58       34.43     26.36 o 
 -10   8   3      732.80      798.95     84.14 o 
  -9   8   3      514.78      553.96     50.43 o 
  -8   8   3      876.57      945.80     67.05 o 
  -7   8   3      317.61      313.50     27.18 o 
  -6   8   3     1623.79     1506.52    103.04 o 
  -5   8   3     1243.61     1197.06     80.65 o 
  -4   8   3      622.73      645.80     45.26 o 
  -3   8   3     8036.08     7531.14    497.22 o 
  -2   8   3       74.87     1040.72    507.16 o 
  -1   8   3     9034.62     9503.57    626.25 o 
   0   8   3     1045.26      921.27     76.37 o 
   1   8   3    26213.00    26907.28   1770.08 o 
   2   8   3     3333.06     2997.08    199.37 o 
   3   8   3     1832.44     1805.25    119.45 o 
   4   8   3      109.07      129.49     30.58 o 
   5   8   3      572.55      650.42    110.18 o 
   6   8   3      259.57      221.76    141.42 o 
   7   8   3      541.46        0.00    440.77 o 
   8   8   3      208.98      254.65    127.30 o 
   9   8   3      563.26        0.00    444.87 o 
  10   8   3      277.91      242.59    127.54 o 
  11   8   3      101.75       59.99     45.61 o 
 -13   9   3      200.67      190.34     49.11 o 
 -12   9   3       16.87       50.46     26.21 o 
 -11   9   3      688.96      602.00     57.25 o 
 -10   9   3      147.76      197.93     29.36 o 
  -9   9   3       24.50        0.00     15.39 o 
  -8   9   3      679.18      700.49     58.88 o 
  -7   9   3     1606.01     1590.91    108.91 o 
  -6   9   3        1.89        0.00    326.48 o 
  -5   9   3     4193.33     3993.50    265.59 o 
  -4   9   3     1927.47     1985.20    131.10 o 
  -2   9   3     8367.35     9622.35    634.39 o 
  -1   9   3    10161.56    10128.98    651.78 o 
   0   9   3     6496.19     6848.89    451.93 o 
   1   9   3     6345.52     6932.27    458.00 o 
   3   9   3     4438.45     4471.30    291.08 o 
   4   9   3      972.17     1042.08    116.07 o 
   5   9   3     2741.77     2679.80    176.02 o 
   6   9   3       33.64       31.74     37.29 o 
   7   9   3      953.82      971.91     80.38 o 
   8   9   3      362.21      395.13     77.81 o 
   9   9   3       14.85       51.86     85.26 o 
  10   9   3        8.51        0.00    112.70 o 
  11   9   3      597.10      508.99     98.89 o 
 -12  10   3      738.54      787.65     71.62 o 
 -11  10   3       62.34       14.56     23.34 o 
 -10  10   3     1225.37     1380.01    113.46 o 
  -9  10   3      508.40      511.40     48.52 o 
  -8  10   3     5239.74     5105.14    339.91 o 
  -7  10   3     4799.03     4630.88    308.83 o 
  -6  10   3     3464.92     3763.88    249.58 o 
  -5  10   3      941.85     3033.65    929.34 o 
  -4  10   3      487.21      450.68     33.16 o 
  -3  10   3     8082.63     8736.05    576.69 o 
  -2  10   3     3149.48     3412.43    225.84 o 
  -1  10   3    10999.99    12409.46    791.60 o 
   0  10   3    26232.70    28183.19   1853.51 o 
   2  10   3      258.99     1282.21    639.22 o 
   3  10   3      685.23     2021.92    639.64 o 
   4  10   3      773.56      711.48    170.18 o 
   5  10   3      241.35      280.94     36.39 o 
   6  10   3     6969.94     7240.72    554.79 o 
   7  10   3      100.98     1251.73    624.39 o 
   8  10   3     1360.51     1185.38    214.12 o 
   9  10   3       18.40        0.00     57.43 o 
  10  10   3      390.80      391.29    134.32 o 
 -12  11   3        1.40        0.92     49.91 o 
 -11  11   3       88.32       34.04     22.90 o 
 -10  11   3       61.19       37.78     21.82 o 
  -9  11   3      181.64      194.36     38.67 o 
  -8  11   3     1063.35      913.31     77.19 o 
  -7  11   3     1268.28     1410.17     96.97 o 
  -5  11   3      270.59     1184.28    384.47 o 
  -4  11   3     2169.60     2275.91    147.90 o 
  -2  11   3      357.88      470.98    318.23 o 
   1  11   3     8257.42     8847.24    582.62 o 
   2  11   3     3689.61     3598.30    239.30 o 
   3  11   3     1010.02     1190.95    208.65 o 
   4  11   3       41.37       45.62    169.92 o 
   5  11   3     1331.46     1281.39    102.35 o 
   6  11   3       22.01     1199.36    975.19 o 
   7  11   3      397.51      397.32     39.94 o 
   8  11   3      299.05      427.96    323.53 o 
   9  11   3      290.76      282.98     77.51 o 
  10  11   3      174.58      305.01    154.88 o 
 -12  12   3       34.44       16.88     25.28 o 
 -11  12   3        8.86        6.87     22.59 o 
 -10  12   3       50.36        5.27     24.59 o 
  -9  12   3       96.38      131.58     34.27 o 
  -8  12   3     1437.36     1344.15    108.29 o 
  -7  12   3       66.18     1727.62    864.52 o 
  -6  12   3      397.85      442.59    298.51 o 
  -5  12   3      668.84      723.30     97.49 o 
  -4  12   3      958.67     1188.93     81.68 o 
  -3  12   3     8568.68     8829.39    671.10 o 
  -2  12   3      785.15     1157.39    108.73 o 
  -1  12   3     4017.66     4024.49    249.04 o 
   0  12   3     1796.51     1831.41    115.45 o 
   1  12   3     3716.91     3659.62    242.66 o 
   3  12   3     1491.15     1404.89     92.80 o 
   4  12   3        1.32        7.88     86.34 o 
   5  12   3       20.47     1853.10   1223.17 o 
   6  12   3      173.92      174.23    164.77 o 
   7  12   3       38.32       16.59    177.38 o 
   8  12   3      459.50      490.37     73.54 o 
   9  12   3       68.17      169.36    120.85 o 
  10  12   3      228.42      197.23     71.48 o 
 -12  13   3        2.67       19.40     25.93 o 
 -11  13   3        8.08        0.00     22.43 o 
 -10  13   3        4.27        0.00     20.18 o 
  -9  13   3       76.61      122.93     24.98 o 
  -8  13   3      179.88     2460.25   1074.43 o 
  -7  13   3     1041.88     1111.41    199.14 o 
  -6  13   3      106.79     1216.21    521.01 o 
  -5  13   3      172.04     1519.33    618.54 o 
  -4  13   3      372.08     2433.47   1341.68 o 
  -2  13   3       32.64     1805.52    980.14 o 
   0  13   3     1649.71     1948.22    128.61 o 
   1  13   3      830.70      904.04     62.67 o 
   2  13   3      110.97      819.79    447.21 o 
   3  13   3      360.91      407.32     31.60 o 
   4  13   3     3546.89       72.13    588.25 o 
   5  13   3       50.50       46.91     29.55 o 
   6  13   3      471.42      450.97    121.64 o 
   7  13   3      526.44        0.00    458.55 o 
   8  13   3       49.63       93.23    288.98 o 
   9  13   3       34.75       64.47     92.43 o 
  10  13   3       11.72        0.00    196.71 o 
 -12  14   3      280.14      236.17     56.89 o 
 -11  14   3       42.52       11.66     23.11 o 
 -10  14   3      446.30      535.45     52.69 o 
  -9  14   3       11.36       11.38     19.88 o 
  -8  14   3      315.43      291.99     64.51 o 
  -7  14   3     2255.22     2535.07    402.52 o 
  -6  14   3     2722.22        0.00    421.30 o 
  -5  14   3      492.51      492.27     52.09 o 
  -4  14   3      791.95      822.58    206.77 o 
  -3  14   3     1547.95     1401.96    156.18 o 
  -2  14   3       11.81       18.46      8.06 o 
  -1  14   3      460.02      378.50     72.04 o 
   0  14   3     1326.60     1361.05     91.38 o 
   1  14   3     1042.54     1226.60    243.48 o 
   2  14   3       69.55       26.85     48.53 o 
   3  14   3     1351.91     1609.37    107.98 o 
   5  14   3     2012.71        0.00    436.16 o 
   6  14   3      822.14      850.45    178.48 o 
   7  14   3        0.97       25.18    243.08 o 
   8  14   3       15.32        0.00     97.27 o 
   9  14   3       56.60        0.00    147.99 o 
  10  14   3      175.26      150.20    192.84 o 
 -12  15   3      142.82      209.01     48.41 o 
 -11  15   3      160.19      175.72     31.93 o 
 -10  15   3      165.65      216.24     32.40 o 
  -9  15   3       66.33       46.22     21.64 o 
  -8  15   3     1022.92      988.89    255.82 o 
  -7  15   3     1124.98     1263.82    128.30 o 
  -6  15   3      700.48      693.14     59.83 o 
  -5  15   3     2093.97     2181.38    166.70 o 
  -4  15   3       12.22     1138.09    531.32 o 
  -3  15   3     1496.96     1706.64    127.29 o 
  -2  15   3      582.74        0.00    449.29 o 
  -1  15   3     1541.75     1472.67     99.02 o 
   1  15   3     3958.84     4095.61    267.16 o 
   2  15   3      546.04      774.30    124.11 o 
   3  15   3      476.17      557.32    134.95 o 
   4  15   3     2227.66     2218.78    230.17 o 
   5  15   3      902.40     1144.37    275.59 o 
   6  15   3      448.79      478.85    296.33 o 
   7  15   3      975.75        0.00    454.73 o 
   8  15   3      316.98      249.64    147.41 o 
   9  15   3        7.88        0.00     28.97 o 
  10  15   3       45.49       45.43    112.31 o 
 -11  16   3       32.26       32.47     25.13 o 
 -10  16   3      283.45      343.60     41.03 o 
  -9  16   3      244.88      277.84     45.04 o 
  -8  16   3      386.48      471.47     59.39 o 
  -7  16   3      278.13      384.23     40.44 o 
  -6  16   3     2335.03     2217.24    179.91 o 
  -5  16   3      130.00      150.97     46.54 o 
  -4  16   3      346.07      400.22    169.60 o 
  -3  16   3     4236.36     4225.85    340.44 o 
  -2  16   3     2579.32     1523.17    643.44 o 
  -1  16   3      175.20     2221.94   1011.02 o 
   0  16   3     1072.09     1015.33    172.96 o 
   1  16   3     5429.98     5870.94    370.26 o 
   2  16   3     3696.01     3765.91    247.99 o 
   3  16   3     1035.49      968.54    141.75 o 
   5  16   3     1175.74     1102.04    285.18 o 
   6  16   3     1979.43     1885.68    351.01 o 
   7  16   3      168.57      188.17    298.05 o 
   8  16   3       86.95       78.01    215.03 o 
   9  16   3      574.19      532.30    465.30 o 
 -11  17   3      200.70      286.38     44.93 o 
 -10  17   3      619.64      665.91     63.42 o 
  -9  17   3       28.09       53.25     22.65 o 
  -8  17   3      396.61      444.29     45.37 o 
  -7  17   3        1.46       58.08    171.00 o 
  -6  17   3      363.12      323.71     45.20 o 
  -5  17   3      894.05      868.90    167.40 o 
  -4  17   3      401.53      427.37    156.65 o 
  -3  17   3       61.90     1672.82   1090.93 o 
  -2  17   3     1540.44     1291.75    126.22 o 
  -1  17   3     2337.81     2309.47    313.15 o 
   0  17   3       34.65      911.01    552.50 o 
   2  17   3     2038.92     2487.28    166.48 o 
   3  17   3      812.81      986.32    279.59 o 
   4  17   3      737.90        0.00    447.86 o 
   5  17   3     1491.08     1592.01    373.26 o 
   6  17   3        1.28       37.11     79.21 o 
   7  17   3       64.69      117.43     94.60 o 
   8  17   3     1036.26       86.47    488.52 o 
   9  17   3        2.13      698.09    540.17 o 
 -11  18   3       39.40       60.06     27.13 o 
 -10  18   3      192.54      309.83     39.15 o 
  -9  18   3      310.83      367.48     42.17 o 
  -8  18   3       97.37      108.98     24.58 o 
  -7  18   3      110.25      149.78     74.47 o 
  -6  18   3      752.04      699.32    187.34 o 
  -5  18   3      644.50      576.25    135.57 o 
  -4  18   3       86.66      111.41    106.18 o 
  -3  18   3       79.78      119.52    122.49 o 
  -2  18   3       42.64     2958.01    934.06 o 
  -1  18   3      132.16     1502.59    481.93 o 
   1  18   3       38.28       61.00    100.83 o 
   2  18   3      553.08      506.88     44.74 o 
   3  18   3       54.78     1502.10    639.11 o 
   4  18   3       54.67      989.03    578.33 o 
   5  18   3       86.18      173.17    359.32 o 
   6  18   3      709.86        0.00    479.71 o 
   7  18   3      115.37       16.07    140.45 o 
   8  18   3       63.57     1358.85    663.24 o 
   9  18   3       66.99        0.00    125.04 o 
 -11  19   3        1.44       37.72     28.50 o 
 -10  19   3        1.07        1.87     26.34 o 
  -9  19   3        3.94        0.00     21.34 o 
  -8  19   3      135.35      207.72     94.30 o 
  -7  19   3      225.11      213.57    166.34 o 
  -6  19   3        0.03       52.10    124.39 o 
  -5  19   3       17.59       32.41    160.94 o 
  -4  19   3       22.33        0.00    160.56 o 
  -3  19   3      757.96        0.00    596.02 o 
  -2  19   3     1958.88      106.32    569.99 o 
  -1  19   3     1401.19     1612.52    155.23 o 
   0  19   3       11.13     1573.10    987.45 o 
   1  19   3      672.01        0.00    515.78 o 
   2  19   3       76.67     1499.44    976.25 o 
   3  19   3      130.05     1169.66    973.89 o 
   4  19   3       31.96       22.41    331.39 o 
   5  19   3      117.29      143.19    182.81 o 
   6  19   3      328.75      332.26    279.34 o 
   7  19   3      193.85      168.69    103.19 o 
   8  19   3        1.58        0.00     40.63 o 
   9  19   3      110.76       36.19     76.15 o 
 -10  20   3       31.31       87.98     28.12 o 
  -9  20   3      186.39      295.15     44.94 o 
  -8  20   3        1.32        0.00     81.96 o 
  -7  20   3      474.04        0.00    494.96 o 
  -6  20   3     1613.65     1369.04   1038.13 o 
  -5  20   3       13.64        1.12     69.69 o 
  -4  20   3      382.00      356.47     78.20 o 
  -3  20   3      511.86      507.22    138.89 o 
  -2  20   3     2428.75     2535.11    295.40 o 
  -1  20   3     2735.94     2600.66    483.12 o 
   0  20   3      854.30     1015.33    104.52 o 
   1  20   3       82.88       76.76    344.17 o 
   2  20   3      661.60      529.29    254.79 o 
   3  20   3       28.11      559.96    943.96 o 
   4  20   3      214.21      133.77    289.83 o 
   5  20   3      118.47      149.43    164.05 o 
   6  20   3       11.16       40.11    158.70 o 
   7  20   3       54.41       61.76    181.48 o 
   8  20   3       17.96       63.37    168.01 o 
 -10  21   3       37.13        0.00     25.29 o 
  -9  21   3       16.60       83.26     26.12 o 
  -8  21   3      247.70      338.12     49.38 o 
  -7  21   3     1168.87        0.00    506.23 o 
  -6  21   3        2.13        5.15    136.82 o 
  -5  21   3      338.81      338.78    288.49 o 
  -4  21   3       17.69       19.67    167.34 o 
  -3  21   3       58.20       50.69     26.55 o 
  -2  21   3       96.64     2114.57   1216.04 o 
  -1  21   3     1162.25     1176.38    188.19 o 
   0  21   3      257.26      342.76    148.38 o 
   1  21   3      316.72      323.07    214.72 o 
   2  21   3     1273.76      305.86    595.15 o 
   3  21   3      522.55        0.00    920.03 o 
   4  21   3      147.21      165.26    493.37 o 
   5  21   3     1550.09        0.00    513.81 o 
   6  21   3      388.95      308.90    255.50 o 
   7  21   3       71.94      140.10    108.91 o 
   8  21   3      186.99      143.77    210.03 o 
 -10  22   3      306.64      339.41     42.52 o 
  -9  22   3      598.21      680.47     64.98 o 
  -8  22   3       65.11      140.29     67.95 o 
  -7  22   3      196.37      251.98     90.25 o 
  -6  22   3     1213.32        0.00    530.32 o 
  -5  22   3     1695.03        0.00    580.50 o 
  -4  22   3     1232.40        0.00    644.53 o 
  -3  22   3     1273.74        0.00    707.23 o 
  -2  22   3       18.54       69.22    176.09 o 
  -1  22   3       12.18     1832.76   1226.12 o 
   0  22   3     3864.78      735.63    649.53 o 
   1  22   3       58.06       36.28    315.26 o 
   2  22   3       29.79      189.18    421.43 o 
   3  22   3     1516.77        0.00    620.55 o 
   4  22   3      203.85      172.39     49.55 o 
   5  22   3      402.91      575.33     95.62 o 
   6  22   3       27.40       47.79    285.04 o 
   7  22   3      127.82       25.88    469.25 o 
   8  22   3       12.82        0.00    246.55 o 
  -9  23   3       41.86       16.39     25.73 o 
  -8  23   3      336.38      481.68    157.68 o 
  -7  23   3      193.67      213.30    129.37 o 
  -6  23   3      358.65      345.40    124.32 o 
  -5  23   3      666.63        0.00    589.22 o 
  -4  23   3      903.86      169.30    684.42 o 
  -3  23   3      530.83        0.00    682.36 o 
  -2  23   3      419.43      543.63    211.71 o 
  -1  23   3      618.00      545.42    208.80 o 
   0  23   3     1333.05      105.76    608.22 o 
   1  23   3     1056.30      830.22    458.74 o 
   2  23   3       19.98       47.82    280.80 o 
   3  23   3       68.18       49.89     38.44 o 
   4  23   3      762.80        0.00    836.35 o 
   5  23   3      467.65      431.12     81.47 o 
   6  23   3        5.20        0.00    215.28 o 
   7  23   3      239.42      181.71    129.01 o 
  -9  24   3      116.19       68.16     28.22 o 
  -8  24   3        3.00       19.82     22.74 o 
  -7  24   3       40.03       57.26     24.31 o 
  -6  24   3      439.05      411.30    141.09 o 
  -5  24   3        7.33     1100.13    687.36 o 
  -4  24   3      390.52      440.32    100.43 o 
  -3  24   3       99.65     1087.57    783.92 o 
  -2  24   3      714.74        0.00    697.13 o 
  -1  24   3       39.00        0.00    340.94 o 
   0  24   3      344.57     2688.00    608.19 o 
   1  24   3       43.67       53.53    207.58 o 
   2  24   3      769.04        0.00    626.86 o 
   3  24   3       67.05       54.96    373.77 o 
   4  24   3      434.82        0.00    538.86 o 
   5  24   3       44.28       15.70    333.61 o 
   6  24   3      239.00      249.93    431.49 o 
   7  24   3       12.52        1.22     45.91 o 
  -8  25   3       64.59       60.85     79.24 o 
  -7  25   3        1.31        0.00    154.60 o 
  -6  25   3        0.94        0.00    149.84 o 
  -5  25   3      573.74      509.06     95.95 o 
  -4  25   3        0.60      940.44    748.83 o 
  -3  25   3      230.80      236.53    127.63 o 
  -2  25   3       37.73      658.89    749.75 o 
  -1  25   3      131.78       77.11     98.43 o 
   0  25   3       21.20      705.74    657.03 o 
   1  25   3       69.00       66.31    387.14 o 
   2  25   3       59.83      157.34    284.20 o 
   3  25   3      398.13      328.16    364.04 o 
   4  25   3       20.50        0.00    110.15 o 
   5  25   3       11.43        0.00    217.44 o 
   6  25   3        0.46        0.00    196.42 o 
  -8  26   3        0.16        0.00    169.89 o 
  -7  26   3      162.98      195.10     62.60 o 
  -6  26   3        1.06      359.86    634.39 o 
  -5  26   3      135.52      162.78     83.39 o 
  -4  26   3       39.40       39.04    140.95 o 
  -3  26   3      138.76       52.89    325.76 o 
  -2  26   3       67.30      528.95    751.36 o 
  -1  26   3        0.62        0.00    218.53 o 
   0  26   3      740.68      863.57    299.14 o 
   1  26   3      269.32      421.99    421.99 o 
   2  26   3       58.53      617.43    615.13 o 
   3  26   3        1.64        0.00    351.47 o 
   4  26   3       18.09        0.00     73.26 o 
   5  26   3       16.18       49.03     49.53 o 
   6  26   3      174.17      166.64    367.95 o 
  -7  27   3        2.17        0.00    111.79 o 
  -6  27   3       17.84       54.78     72.45 o 
  -5  27   3      525.04      716.13    239.22 o 
  -4  27   3      189.75      239.74    281.29 o 
  -3  27   3       98.54       27.21    200.67 o 
  -2  27   3      596.65      478.00    460.50 o 
  -1  27   3      179.61      149.53    198.76 o 
   0  27   3      161.19       46.22     99.23 o 
   1  27   3       32.71        0.00    263.39 o 
   2  27   3      453.10      317.87    220.96 o 
   3  27   3      196.81      134.16    259.06 o 
   4  27   3      265.53      234.89     64.88 o 
   5  27   3       46.04      125.37    358.53 o 
  -6  28   3      239.02      346.95    222.95 o 
  -5  28   3      216.69      268.95     64.29 o 
  -4  28   3      892.76        0.00    718.01 o 
  -3  28   3      156.05      151.33    211.88 o 
  -2  28   3       65.91       47.81    139.60 o 
  -1  28   3      731.93        0.00    674.48 o 
   0  28   3        6.24       12.38    236.33 o 
   1  28   3      789.57        0.00    535.96 o 
   2  28   3      427.86        0.00    524.65 o 
   3  28   3      467.97      434.21    380.12 o 
   4  28   3      113.46       30.69     52.69 o 
  -5  29   3      397.99      353.94    199.23 o 
  -4  29   3       32.99        0.00     91.20 o 
  -3  29   3        3.16       47.66     72.35 o 
  -2  29   3      574.44        0.00    727.21 o 
  -1  29   3      488.49      417.71    336.37 o 
   0  29   3       26.99        0.00    404.03 o 
   1  29   3      398.73      446.35    494.10 o 
   2  29   3      169.54      208.00    291.67 o 
   3  29   3       24.95       45.15    151.10 o 
  -4  30   3      134.66       28.68    121.79 o 
  -3  30   3      308.93      332.62    142.95 o 
  -2  30   3      251.97      276.62    330.34 o 
  -1  30   3        9.70       94.80    100.50 o 
   0  30   3      232.44      241.75    244.58 o 
   1  30   3       17.25       45.62     63.78 o 
   2  30   3       57.63       83.44    316.64 o 
  -3  31   3       70.87        0.00    292.21 o 
  -2  31   3       30.96        0.00    345.28 o 
  -1  31   3       22.78        0.00    287.44 o 
   0  31   3        2.80        0.00     63.53 o 
   1  31   3       13.82        0.00    124.84 o 
 -13   0   4      399.85      377.54     80.21 o 
 -12   0   4       24.34       13.80     53.86 o 
 -11   0   4       32.30        2.37     22.90 o 
 -10   0   4      461.62      518.38     60.08 o 
  -9   0   4        7.75        0.00     21.44 o 
  -8   0   4        4.28        0.00     18.67 o 
  -7   0   4     1648.89     1476.25    143.18 o 
  -6   0   4     4727.09     4971.52    466.39 o 
  -5   0   4    32712.22    32050.57   2982.52 o 
  -4   0   4      347.97      372.58     39.09 o 
  -3   0   4       80.53       92.86     14.90 o 
  -2   0   4       68.93      110.31     16.15 o 
  -1   0   4      249.49     1077.26    456.36 o 
   0   0   4    16215.15    16445.55   1474.52 o 
   1   0   4     4309.90     5085.38    446.98 o 
   2   0   4     2226.06     2389.95    216.47 o 
   3   0   4     1004.55     1579.97    143.64 o 
   4   0   4       92.06      135.67     45.36 o 
   5   0   4      289.33     1456.07    763.63 o 
   6   0   4     1173.53     1223.71    118.90 o 
   7   0   4      379.69      283.11    501.86 o 
   8   0   4      335.08       73.43    719.90 o 
   9   0   4       82.90       88.14    229.95 o 
  10   0   4       88.27       74.27     40.71 o 
  11   0   4      483.10        0.00    663.21 o 
 -13   1   4      307.04      278.11     32.83 o 
 -12   1   4      158.94      231.81     29.52 o 
 -11   1   4        9.17       28.09     17.64 o 
 -10   1   4      169.70      208.73     24.48 o 
  -9   1   4     4259.18     4223.43    281.22 o 
  -8   1   4       33.95       28.71     14.02 o 
  -7   1   4      652.40      631.85     46.43 o 
  -6   1   4      219.97      223.88     20.45 o 
  -5   1   4     1095.56      918.77     63.85 o 
  -4   1   4      804.21      800.95     54.89 o 
  -3   1   4     1486.46     1574.08    105.51 o 
  -2   1   4       20.97       32.38     13.51 o 
  -1   1   4     1441.20     1478.55    102.84 o 
   0   1   4    13387.39    13519.97    866.62 o 
   1   1   4       24.77       31.02      8.96 o 
   2   1   4        0.41       18.19     59.94 o 
   3   1   4     1417.51     1625.39    104.32 o 
   4   1   4     5587.94     5526.86    339.12 o 
   5   1   4     1687.02     1746.72    115.87 o 
   6   1   4     1667.18     1647.92    110.25 o 
   7   1   4      953.31     1146.14    114.11 o 
   8   1   4      741.66      632.89    206.25 o 
   9   1   4      635.46        0.00    491.10 o 
  10   1   4      378.49      277.77     77.64 o 
  11   1   4       45.35       85.30     69.03 o 
 -13   2   4       26.21       21.96     21.49 o 
 -12   2   4       13.78        1.47     18.38 o 
 -11   2   4      148.20      132.42     22.97 o 
 -10   2   4      418.34      484.61     40.18 o 
  -9   2   4       16.90       46.08     17.04 o 
  -8   2   4      298.05      280.13     26.42 o 
  -7   2   4     1330.01     1306.54     90.04 o 
  -6   2   4     1392.16     1260.58     85.55 o 
  -5   2   4     6879.54     6987.62    461.45 o 
  -4   2   4       72.15       73.57     16.76 o 
  -3   2   4     4334.77     4132.50    273.36 o 
  -2   2   4     3731.41     3186.03    211.15 o 
  -1   2   4    14754.11    14329.36    921.15 o 
   0   2   4    32186.81    33259.26   2425.21 o 
   1   2   4      286.94      303.14     67.38 o 
   2   2   4      263.92      445.10    102.58 o 
   3   2   4     3056.29     2682.51    208.38 o 
   4   2   4      195.42      404.59    148.36 o 
   5   2   4      557.28      585.26     42.32 o 
   6   2   4      178.55      213.19     60.83 o 
   7   2   4     2576.56     2507.78    189.23 o 
   8   2   4       61.19      133.91    133.28 o 
   9   2   4      160.81      143.42     86.96 o 
  10   2   4       41.61        0.00     41.30 o 
  11   2   4       65.76       44.81     81.66 o 
 -13   3   4       66.07       67.93     22.39 o 
 -12   3   4       27.20       43.84     23.13 o 
 -11   3   4        9.28        0.00     16.74 o 
 -10   3   4      172.31      159.51     22.19 o 
  -9   3   4      334.53      314.85     62.86 o 
  -8   3   4       16.45       29.81     25.33 o 
  -7   3   4        4.14        0.00     17.80 o 
  -6   3   4      645.50      547.57     40.08 o 
  -5   3   4     3269.26     2774.75    212.94 o 
  -4   3   4     2138.49     2029.94    156.84 o 
  -3   3   4     1206.02     1116.45     87.86 o 
  -2   3   4      336.22      359.95     47.84 o 
  -1   3   4     1141.72     1443.86     94.34 o 
   0   3   4      638.84      802.09     54.80 o 
   1   3   4     1472.61     1570.84    148.17 o 
   2   3   4     1201.02     1111.70     83.21 o 
   3   3   4       24.42        3.13    196.00 o 
   4   3   4      228.67      244.25     31.90 o 
   5   3   4        3.87        7.59     61.43 o 
   6   3   4      301.74      243.05    147.33 o 
   7   3   4       17.61       34.88    295.24 o 
   8   3   4      216.81      273.02     82.13 o 
   9   3   4       12.54       38.31    141.86 o 
  10   3   4        9.49        0.00     33.35 o 
 -13   4   4      219.80      181.23     28.12 o 
 -12   4   4       12.55       32.95     19.17 o 
 -11   4   4       63.26       61.26     25.04 o 
 -10   4   4      186.65      197.73     37.14 o 
  -9   4   4       35.34        0.74     20.52 o 
  -8   4   4      631.73      611.85     46.16 o 
  -7   4   4       75.29       71.15     12.70 o 
  -6   4   4     3549.31     4014.85    307.90 o 
  -5   4   4      538.26      563.87     40.87 o 
  -4   4   4     4557.70     4631.70    306.56 o 
  -3   4   4      142.88      165.72     22.37 o 
  -2   4   4       18.71       23.81      7.26 o 
  -1   4   4     6420.03     6210.51    460.80 o 
   0   4   4        0.30        0.00     43.43 o 
   1   4   4     6296.00     6258.89    464.70 o 
   2   4   4      109.03      169.52     90.83 o 
   3   4   4     1146.53     1088.71    119.16 o 
   4   4   4      264.32      301.75     55.97 o 
   5   4   4     3745.81     3750.56    288.27 o 
   6   4   4      256.17      256.32    103.02 o 
   7   4   4      328.60      383.93     49.79 o 
   8   4   4      525.05      589.94     77.44 o 
   9   4   4        0.40        0.00     72.98 o 
  10   4   4       74.79       82.08     86.45 o 
 -13   5   4        9.39       19.28     35.45 o 
 -12   5   4      271.95      232.55     28.16 o 
 -11   5   4      335.82      338.83     33.09 o 
 -10   5   4      858.97      811.54     60.79 o 
  -9   5   4     1371.77     1433.04     98.97 o 
  -8   5   4        2.60        0.00      7.86 o 
  -7   5   4      645.55      723.58     52.42 o 
  -6   5   4       44.32       55.54     11.75 o 
  -5   5   4    10046.03    10729.11    707.06 o 
  -4   5   4     1436.02     1568.74    105.71 o 
  -3   5   4      909.77     1055.74     71.91 o 
  -2   5   4     1740.07     1939.78    125.50 o 
  -1   5   4     1164.14     1312.31     85.74 o 
   0   5   4     3405.17     3340.95    251.04 o 
   1   5   4     3146.44     3659.96    329.22 o 
   2   5   4     6121.17     6655.89    496.53 o 
   3   5   4     4460.94     4165.81    268.79 o 
   4   5   4     1266.73     1444.44     94.32 o 
   5   5   4      172.74      623.37    701.52 o 
   6   5   4     1923.74     2050.32    285.88 o 
   7   5   4     2385.69     2506.21    365.84 o 
   8   5   4      394.44      377.45    103.58 o 
   9   5   4      159.32      128.40    225.58 o 
  10   5   4      198.56      137.11     46.31 o 
 -13   6   4      444.36      441.25     47.88 o 
 -12   6   4       64.19       99.46     22.47 o 
 -11   6   4      522.73      513.80     42.76 o 
 -10   6   4     1193.98     1406.52    113.42 o 
  -9   6   4       29.96       13.50     34.98 o 
  -8   6   4     1090.90      997.41     71.28 o 
  -7   6   4     4800.07     4576.97    304.22 o 
  -6   6   4       53.34       60.35     11.95 o 
  -5   6   4     2017.15     1885.31    126.50 o 
  -4   6   4     6718.17     6570.28    433.84 o 
  -3   6   4     3400.35     3434.71    227.81 o 
  -2   6   4      393.92      425.62     30.29 o 
  -1   6   4    29648.68    29901.76   1890.89 o 
   0   6   4     2875.53     2813.43    205.21 o 
   1   6   4     7234.69     7873.42    584.05 o 
   2   6   4     8330.19     7793.16    550.62 o 
   3   6   4       70.90        0.00    499.38 o 
   4   6   4      706.90      751.76    161.12 o 
   5   6   4     1125.43     1070.10    104.36 o 
   6   6   4     2131.23     2033.86    156.16 o 
   7   6   4     1763.05     1837.96    157.50 o 
   8   6   4      396.54      431.77     69.61 o 
   9   6   4      231.98      222.51     80.97 o 
  10   6   4      110.74      161.59    108.47 o 
 -13   7   4      129.42      175.90     38.55 o 
 -12   7   4      551.84      567.59     73.22 o 
 -11   7   4      468.72      393.16     79.36 o 
 -10   7   4      404.07      327.08     31.40 o 
  -9   7   4      318.07      325.23     30.09 o 
  -8   7   4     2421.15     2379.62    161.17 o 
  -7   7   4     1020.97     1027.07     71.93 o 
  -6   7   4     3926.87     3760.73    250.48 o 
  -5   7   4     4402.66     4340.26    288.04 o 
  -3   7   4     1193.81     1297.45     87.81 o 
  -2   7   4    10189.31    10058.07    767.04 o 
   0   7   4     7039.24     6799.00    447.77 o 
   1   7   4     6378.09     6783.19    492.32 o 
   2   7   4     1684.92     1972.22    148.69 o 
   3   7   4     1865.93     1873.71    139.29 o 
   4   7   4     1354.78     1566.47    118.89 o 
   5   7   4        1.58     1716.78    832.46 o 
   6   7   4     1017.25     1030.74    104.42 o 
   7   7   4     1209.72     1259.91    116.19 o 
   8   7   4        4.79       25.45     58.45 o 
   9   7   4        2.51       21.19    126.38 o 
  10   7   4      408.98        0.00    424.20 o 
 -13   8   4      306.72      273.72     39.88 o 
 -12   8   4        0.73       38.54     40.19 o 
 -11   8   4      385.34      514.81     50.36 o 
 -10   8   4      299.29      325.94     32.27 o 
  -9   8   4      208.31      194.13     22.94 o 
  -8   8   4     1042.78     1085.01     76.69 o 
  -7   8   4      325.11      339.05     28.67 o 
  -5   8   4     4420.58     4078.87    266.27 o 
  -4   8   4      290.19      178.72     71.75 o 
  -3   8   4     3674.79     4338.07    332.76 o 
  -2   8   4     2061.05     2067.83    138.08 o 
  -1   8   4     1302.64     1318.04     86.44 o 
   0   8   4     6951.91     7921.12    501.56 o 
   1   8   4     1427.19     1600.02    119.10 o 
   2   8   4     3700.47     4471.78    320.44 o 
   3   8   4      404.34      322.78     25.49 o 
   4   8   4      300.57      334.05     70.86 o 
   5   8   4     1065.81      942.59    197.06 o 
   6   8   4     1432.77     1444.15    196.73 o 
   7   8   4      755.15      967.19    517.78 o 
   8   8   4     1059.06      989.91     93.90 o 
   9   8   4       33.26       19.92     56.03 o 
  10   8   4        4.11      433.79    468.23 o 
 -13   9   4        1.05       26.77     26.60 o 
 -12   9   4       89.91       94.02     26.93 o 
 -11   9   4        0.86        0.00     23.88 o 
 -10   9   4      226.43      230.98     37.84 o 
  -9   9   4       39.09       87.19     30.49 o 
  -8   9   4        7.96        6.31     14.24 o 
  -7   9   4      235.72      212.49     21.17 o 
  -6   9   4     1139.92     1164.88    170.05 o 
  -4   9   4      836.90      911.42     63.61 o 
  -3   9   4     1842.61     1686.98    131.32 o 
  -2   9   4     1741.23     2142.43    139.99 o 
  -1   9   4     1681.82     1912.27    115.68 o 
   1   9   4     1470.53     1461.70     97.40 o 
   2   9   4     1401.48     1537.33    116.44 o 
   3   9   4      873.66      787.15     63.26 o 
   4   9   4     1149.57     1103.31    121.54 o 
   5   9   4      575.36      575.32    193.29 o 
   6   9   4      383.62      473.37     63.17 o 
   7   9   4      204.14      225.21    158.77 o 
   8   9   4       27.68        8.99    243.53 o 
   9   9   4       20.61       10.29    120.83 o 
  10   9   4        0.08       15.48     84.92 o 
 -13  10   4        9.49       30.24     29.04 o 
 -12  10   4       20.90        0.00     38.13 o 
 -11  10   4       76.73       89.41     28.54 o 
 -10  10   4      182.17      152.49     26.43 o 
  -9  10   4       19.59       18.77     18.97 o 
  -8  10   4       91.63       81.65     26.69 o 
  -7  10   4      634.18      732.22    100.49 o 
  -5  10   4      990.46     1232.70    127.80 o 
  -4  10   4     2275.40     2456.08    162.68 o 
  -3  10   4     6202.18     3692.03    486.89 o 
  -2  10   4     4591.19     5423.62    358.31 o 
  -1  10   4     2387.60     2608.91    161.26 o 
   0  10   4     4302.79     4800.66    317.35 o 
   1  10   4      775.21      827.52     56.91 o 
   2  10   4      126.39       92.96     30.13 o 
   3  10   4       92.33      450.94    569.63 o 
   4  10   4        5.67       13.68     31.42 o 
   5  10   4      359.46     1720.80    665.63 o 
   6  10   4       75.17       48.84    133.80 o 
   7  10   4        0.04      346.85    484.92 o 
   8  10   4      246.10      355.24     38.43 o 
   9  10   4       46.09       43.31    158.53 o 
  10  10   4      175.20      212.22    101.88 o 
 -12  11   4      180.05      196.44     33.37 o 
 -11  11   4      754.59      889.09     78.31 o 
 -10  11   4      137.41      221.19     45.85 o 
  -9  11   4      964.89     1010.94     83.55 o 
  -8  11   4       62.71       83.74     30.82 o 
  -7  11   4       20.46     2633.16   1081.15 o 
  -6  11   4     2277.67     2207.65    149.96 o 
  -5  11   4     2251.28     2663.69    228.52 o 
  -3  11   4    13859.03     7571.97    852.35 o 
  -1  11   4     5757.37     5925.46    391.07 o 
   1  11   4     6681.60     6769.82    447.54 o 
   2  11   4      625.99      670.17     50.85 o 
   3  11   4     1353.67     1342.61    225.04 o 
   4  11   4      704.65      743.29    129.52 o 
   5  11   4      366.82      363.77    113.78 o 
   6  11   4      427.47        0.00    501.10 o 
   7  11   4      106.04      119.52    212.58 o 
   8  11   4        1.55       29.64     20.82 o 
   9  11   4      202.85      177.54     96.47 o 
  10  11   4      639.41      691.33    286.88 o 
 -12  12   4       19.53       15.34     25.70 o 
 -11  12   4      581.52      548.00     54.50 o 
 -10  12   4      261.77      310.05     36.66 o 
  -9  12   4     1062.22     1190.00     97.29 o 
  -8  12   4     2329.06     2274.27    178.54 o 
  -7  12   4     1672.98     1765.87    325.62 o 
  -5  12   4     1928.80     1945.91    152.49 o 
  -4  12   4      623.84      609.76     84.14 o 
  -2  12   4    10399.62    11094.27    730.96 o 
  -1  12   4     5703.19     5915.01    388.29 o 
   0  12   4      327.81        0.00    355.88 o 
   1  12   4     3950.92     4115.70    273.08 o 
   2  12   4      589.60      704.25    142.87 o 
   3  12   4     3379.97     3681.60    283.68 o 
   4  12   4      314.63      361.76    184.69 o 
   5  12   4     4195.63     4129.96    449.01 o 
   6  12   4       57.44        0.00    852.50 o 
   7  12   4        1.80        0.00    132.46 o 
   8  12   4      458.77      480.81    162.53 o 
   9  12   4      143.56      202.96    212.70 o 
  10  12   4       20.26      790.13    564.45 o 
 -12  13   4      295.87      351.85     43.85 o 
 -11  13   4       22.88       14.78     23.24 o 
 -10  13   4      340.39      406.65     88.82 o 
  -9  13   4      321.40      305.90     35.85 o 
  -8  13   4     2439.68     2488.26    193.72 o 
  -7  13   4       55.45     2360.90   1027.88 o 
  -4  13   4       10.70     2839.24    808.52 o 
  -2  13   4     7472.75     8117.95    535.86 o 
  -1  13   4     1336.44     1468.35     99.51 o 
   0  13   4     2252.49     2321.09    152.54 o 
   1  13   4     2913.18     2993.59    200.05 o 
   2  13   4       15.48     1937.82   1125.46 o 
   3  13   4     1003.38     1059.18     84.96 o 
   4  13   4     1017.40     1004.52    172.43 o 
   5  13   4      140.15      635.87    838.47 o 
   6  13   4      288.92      347.97    168.49 o 
   7  13   4     1854.14        0.00    487.07 o 
   8  13   4      120.28       71.48    131.69 o 
   9  13   4      112.77       57.22    115.66 o 
 -12  14   4        0.39        4.29     27.13 o 
 -11  14   4      318.66      323.14     83.19 o 
 -10  14   4       63.03      117.28     27.19 o 
  -9  14   4       13.20        0.00     23.83 o 
  -8  14   4        9.70        0.00     19.78 o 
  -7  14   4     4144.22     4183.42    320.22 o 
  -5  14   4     1047.39      975.19     91.52 o 
  -4  14   4     2204.83      177.39    482.94 o 
  -3  14   4     2214.26     2106.72    189.63 o 
  -1  14   4      576.19      643.54     46.11 o 
   0  14   4     2222.10     2339.17    149.50 o 
   1  14   4     2235.92     2379.93    156.95 o 
   3  14   4      436.56      194.24    506.45 o 
   4  14   4      118.84      292.16    394.39 o 
   5  14   4       32.39        0.00    159.16 o 
   6  14   4     1468.29     1407.59    210.31 o 
   7  14   4        7.72      943.96   1038.60 o 
   8  14   4      505.62      457.78    337.50 o 
   9  14   4       56.02       31.62    137.86 o 
 -12  15   4      217.22      303.79     44.99 o 
 -11  15   4       51.94       43.97     24.44 o 
 -10  15   4      272.11      290.76     36.89 o 
  -9  15   4        2.73       17.34     21.80 o 
  -8  15   4      602.65      540.85     50.71 o 
  -7  15   4      361.12      373.29    215.44 o 
  -6  15   4      146.26     2268.28   1091.11 o 
  -5  15   4        0.82     3428.21   1068.83 o 
  -3  15   4      559.84      648.88    130.50 o 
  -2  15   4     1355.32     1280.62    102.31 o 
  -1  15   4      736.77      787.35    145.16 o 
   1  15   4      792.23      757.62     53.87 o 
   2  15   4     2874.75     2822.24    219.02 o 
   3  15   4      990.98     1089.71     86.87 o 
   4  15   4      243.50      343.10     95.02 o 
   5  15   4      583.06        0.00    479.32 o 
   6  15   4       13.62        4.91    231.90 o 
   7  15   4      102.27      137.80    106.19 o 
   8  15   4       36.17       69.37    193.24 o 
   9  15   4       20.43       27.33    144.26 o 
 -11  16   4       10.26       13.71     28.86 o 
 -10  16   4       15.26       30.74     39.28 o 
  -9  16   4      237.41      205.67     44.20 o 
  -8  16   4      106.54      144.50     26.04 o 
  -7  16   4      382.63      418.35    116.40 o 
  -6  16   4      890.12      955.42    105.40 o 
  -5  16   4      492.47      608.63     60.10 o 
  -4  16   4      249.40      226.41    138.29 o 
  -3  16   4      402.17     1911.05    630.04 o 
  -2  16   4      276.19     2332.56    706.15 o 
  -1  16   4      473.82      524.30    238.02 o 
   0  16   4      762.22      689.87     57.55 o 
   1  16   4       13.85     1150.13    563.45 o 
   2  16   4     1192.72     1276.37    102.64 o 
   3  16   4      214.29     1975.04   1116.51 o 
   4  16   4     3795.94      312.33    671.81 o 
   5  16   4       17.88      140.67    155.10 o 
   6  16   4        1.85       27.94     60.29 o 
   7  16   4      848.83     1001.95    243.20 o 
   8  16   4      151.73      280.50    320.32 o 
   9  16   4        9.81        0.00     35.79 o 
 -11  17   4       16.97       23.28     26.08 o 
 -10  17   4        3.08       60.18     25.43 o 
  -9  17   4      162.65      254.97     42.32 o 
  -8  17   4        2.82        0.00     20.20 o 
  -7  17   4      112.96      150.21     39.08 o 
  -6  17   4      973.37      985.90    139.58 o 
  -5  17   4     2440.99     2610.47    293.01 o 
  -4  17   4       17.92       11.03     81.44 o 
  -3  17   4      588.39      759.05    241.17 o 
  -2  17   4      383.85      519.61    118.41 o 
  -1  17   4       83.16      112.79    132.32 o 
   0  17   4     1038.51     1183.79    379.89 o 
   1  17   4       19.92      666.75    822.21 o 
   2  17   4      234.10     1943.85    667.51 o 
   3  17   4      762.53      695.39     73.56 o 
   5  17   4      268.92      288.30    147.80 o 
   6  17   4      248.67      327.54    286.11 o 
   7  17   4       49.94        0.00    290.02 o 
   8  17   4      159.37      193.79     39.56 o 
   9  17   4      129.04      112.93    137.86 o 
 -11  18   4       63.90       41.70     27.60 o 
 -10  18   4       22.64       80.34     39.15 o 
  -9  18   4       14.15        8.44     39.24 o 
  -8  18   4      708.09      811.68     71.24 o 
  -7  18   4      796.07      816.13    155.86 o 
  -6  18   4      112.70      239.05    480.07 o 
  -5  18   4       21.75      847.55    899.64 o 
  -4  18   4     2810.58        0.00    871.24 o 
  -3  18   4      295.65      205.41    313.20 o 
  -2  18   4      372.47     1355.12    621.76 o 
  -1  18   4     2845.37     2775.14    377.90 o 
   0  18   4     1498.32     1580.15    121.72 o 
   1  18   4      351.53      248.41    228.24 o 
   2  18   4      559.96      480.74    212.04 o 
   3  18   4        6.02      869.65    556.76 o 
   4  18   4     1010.23     1071.93    220.66 o 
   5  18   4     1132.42     1104.56    223.13 o 
   6  18   4      572.87      533.18     80.97 o 
   7  18   4      116.80      179.90     52.21 o 
   8  18   4       87.08      155.79    169.59 o 
 -11  19   4       46.87        0.00     38.07 o 
 -10  19   4       15.98       28.30     30.53 o 
  -9  19   4      471.58      590.54     57.75 o 
  -8  19   4       98.24      117.83     25.86 o 
  -7  19   4      111.45       95.44    102.03 o 
  -6  19   4      377.01      449.03     86.74 o 
  -5  19   4      397.64      372.66    170.89 o 
  -4  19   4       62.97       48.28    134.60 o 
  -3  19   4     2261.08     2233.99    473.12 o 
  -2  19   4      807.45      775.18     64.90 o 
  -1  19   4      276.22      318.96     80.52 o 
   0  19   4      994.95     1151.90    253.03 o 
   1  19   4     1169.09      322.12    884.08 o 
   2  19   4      730.19      847.80    124.83 o 
   3  19   4      428.45        0.00    523.19 o 
   4  19   4       12.71     1380.15    608.65 o 
   5  19   4      157.19      265.23     87.54 o 
   6  19   4     1410.50     1414.84    170.83 o 
   7  19   4      296.45      293.07    184.56 o 
   8  19   4       34.74       11.87     91.85 o 
 -10  20   4       28.55       62.72     27.23 o 
  -9  20   4      268.19      320.57     39.75 o 
  -8  20   4       48.65       20.11     21.59 o 
  -7  20   4      570.91      567.37    128.81 o 
  -6  20   4      156.64      190.12    113.87 o 
  -5  20   4     1803.93        0.00    375.04 o 
  -4  20   4       15.65      726.82    648.67 o 
  -3  20   4      925.52     1050.98    362.69 o 
  -2  20   4      586.78      562.49     84.46 o 
  -1  20   4     1567.86     1619.82    209.70 o 
   0  20   4      179.87      289.15    449.66 o 
   1  20   4     1800.63      405.47    610.63 o 
   2  20   4       61.33      959.52    983.91 o 
   3  20   4        2.18      286.31    551.25 o 
   4  20   4        1.23       27.67    257.56 o 
   5  20   4      525.26      459.51    233.03 o 
   6  20   4       35.38      868.49    598.04 o 
   7  20   4       31.54      813.43    573.63 o 
   8  20   4      393.28      423.63    285.05 o 
 -10  21   4       51.04       72.05     28.30 o 
  -9  21   4      212.76      322.42     40.45 o 
  -8  21   4        0.68        5.46     31.82 o 
  -7  21   4       28.24       15.85     57.33 o 
  -6  21   4     2183.39     2247.92    511.03 o 
  -5  21   4      155.59      219.28     71.67 o 
  -4  21   4        2.37       11.28     78.77 o 
  -3  21   4       42.22     1547.02    764.69 o 
  -2  21   4      561.75      601.58    138.51 o 
  -1  21   4       29.38      101.25    169.63 o 
   0  21   4      102.03       29.92    174.76 o 
   1  21   4      390.57      458.70    445.01 o 
   2  21   4      923.02        0.00    905.06 o 
   3  21   4       62.82      122.90     45.31 o 
   4  21   4      843.96        0.00    470.80 o 
   5  21   4      187.02      234.29    217.44 o 
   6  21   4      521.59      498.79    431.32 o 
   7  21   4       33.41       98.39    109.20 o 
 -10  22   4        2.16        8.96     26.09 o 
  -9  22   4       16.32        0.00     24.16 o 
  -8  22   4       70.34       75.64     25.54 o 
  -7  22   4      110.99       92.14     59.98 o 
  -6  22   4       18.37       34.67     38.02 o 
  -5  22   4      269.54      252.67    184.91 o 
  -4  22   4       14.88        0.00    139.06 o 
  -3  22   4       40.54      729.84    650.44 o 
  -2  22   4      352.37      372.46    186.11 o 
  -1  22   4      211.57      259.35    102.41 o 
   0  22   4       30.87        0.00     66.32 o 
   1  22   4      586.59      564.18    435.79 o 
   2  22   4      234.57      214.60    328.33 o 
   3  22   4      595.05        0.00    867.35 o 
   4  22   4        1.33       86.49    274.09 o 
   5  22   4        0.01        0.00    309.58 o 
   6  22   4        1.24       24.87    134.51 o 
   7  22   4       19.90        0.00    238.41 o 
  -9  23   4       11.29        6.70     24.68 o 
  -8  23   4      155.44      171.29     48.54 o 
  -7  23   4       76.39       56.75    134.12 o 
  -6  23   4      156.81      219.92    143.40 o 
  -5  23   4      173.53      198.58     96.18 o 
  -4  23   4     1068.59        0.00    635.86 o 
  -3  23   4      653.07        0.00    642.55 o 
  -2  23   4      684.14        0.00    585.07 o 
  -1  23   4        1.06        0.00    294.67 o 
   0  23   4      132.98       78.81    529.29 o 
   1  23   4      469.52      534.19    298.66 o 
   2  23   4      142.35      116.99     97.41 o 
   3  23   4        0.59        0.00    298.13 o 
   4  23   4      439.86        0.00    765.99 o 
   5  23   4        7.10        0.00    219.22 o 
   6  23   4       37.23       48.11    122.16 o 
  -9  24   4        2.22        0.00     25.89 o 
  -8  24   4        3.54        0.00     48.78 o 
  -7  24   4      593.20      648.82    120.59 o 
  -6  24   4      158.45      245.28     84.65 o 
  -5  24   4       46.87       13.08    112.07 o 
  -4  24   4      236.94      205.45    156.41 o 
  -3  24   4      373.12        0.00    647.90 o 
  -2  24   4     2152.82        0.00    611.48 o 
  -1  24   4      780.64      113.01    619.19 o 
   0  24   4     1179.65        0.00    650.13 o 
   1  24   4       99.15       72.28    138.85 o 
   2  24   4      859.00      113.01    633.50 o 
   3  24   4        2.46        0.00    224.88 o 
   4  24   4       11.20        0.00    435.91 o 
   5  24   4      617.45      359.17    385.82 o 
   6  24   4      128.19       67.38    261.48 o 
  -8  25   4       58.96       47.74     25.39 o 
  -7  25   4       86.40       49.34    146.64 o 
  -6  25   4      574.81      654.98    186.98 o 
  -5  25   4     1551.76       21.58    652.19 o 
  -4  25   4        0.18        0.00     83.77 o 
  -3  25   4     1566.22        0.00    620.46 o 
  -2  25   4       77.08      766.99    682.35 o 
  -1  25   4       33.10        0.00    441.20 o 
   0  25   4      387.26      315.97    289.94 o 
   1  25   4      989.91     1106.97    271.03 o 
   2  25   4      250.29      359.24    261.80 o 
   3  25   4     1018.26        0.00    556.63 o 
   4  25   4      446.16      448.44    292.67 o 
   5  25   4       32.65        0.00     86.57 o 
  -8  26   4       66.62       48.95     35.24 o 
  -7  26   4      384.56      541.27    286.95 o 
  -6  26   4       17.94      452.67    687.72 o 
  -5  26   4      250.40      327.96     51.59 o 
  -4  26   4      703.42      623.82    136.19 o 
  -3  26   4       94.76      189.69     68.80 o 
  -2  26   4        7.45     1793.86   1288.94 o 
  -1  26   4     1605.90      695.18    668.64 o 
   0  26   4      163.70      464.38    635.33 o 
   1  26   4      493.08      575.65    229.83 o 
   2  26   4     1480.97        0.00    576.44 o 
   3  26   4       60.15        0.00    253.92 o 
   4  26   4      101.26      132.92    121.84 o 
   5  26   4      391.32      273.87    208.43 o 
  -7  27   4      135.33      183.58    113.83 o 
  -6  27   4       81.55      101.81    191.68 o 
  -5  27   4      365.83      328.57    241.01 o 
  -4  27   4      309.41      299.23     49.87 o 
  -3  27   4       42.89     1525.88    832.27 o 
  -2  27   4      177.88      117.05     52.09 o 
  -1  27   4      442.68      163.54    651.34 o 
   0  27   4      685.81      878.41    308.67 o 
   1  27   4       93.47       77.08    229.74 o 
   2  27   4       42.73        0.00    127.84 o 
   3  27   4       65.20        0.00    160.16 o 
   4  27   4      226.21      203.69    177.61 o 
  -6  28   4        0.87        2.53     70.22 o 
  -5  28   4       56.02      193.40    190.33 o 
  -4  28   4       10.21        0.00    250.40 o 
  -3  28   4        6.84        0.00    125.27 o 
  -2  28   4       26.75        0.00     40.58 o 
  -1  28   4       14.67      606.64    684.41 o 
   0  28   4       51.30        4.87    287.54 o 
   1  28   4      114.52      169.56    189.29 o 
   2  28   4      162.23     1187.85    638.58 o 
   3  28   4       14.10        1.91    143.94 o 
  -5  29   4      113.30      214.17    127.79 o 
  -4  29   4       24.16        0.00    225.41 o 
  -3  29   4        3.38        0.00    176.17 o 
  -2  29   4        0.30        0.00    330.49 o 
  -1  29   4       51.74      146.07    220.75 o 
   0  29   4      456.99      423.05    196.29 o 
   1  29   4       20.36        0.00    128.66 o 
   2  29   4        2.94        1.87    172.12 o 
   3  29   4      167.57       66.93    190.79 o 
  -4  30   4      423.58      484.59    256.40 o 
  -3  30   4      263.53      397.66    463.76 o 
  -2  30   4      209.06      175.09    174.95 o 
  -1  30   4      250.84      399.29    103.92 o 
   0  30   4       29.31        0.00    167.61 o 
   1  30   4       72.39       23.93    115.76 o 
  -1  31   4       53.18        0.00    306.01 o 
 -13   1   5        1.15        2.44     19.97 o 
 -12   1   5       34.30       13.67     18.26 o 
 -11   1   5        0.11        0.00     21.54 o 
 -10   1   5      426.55      362.98     33.05 o 
  -9   1   5       27.21       30.97     19.42 o 
  -8   1   5     1069.81     1038.50     73.85 o 
  -7   1   5       12.66        0.00     14.22 o 
  -6   1   5      138.92      125.35     14.95 o 
  -5   1   5      379.15      354.81     27.71 o 
  -4   1   5        1.83        0.00     14.65 o 
  -3   1   5     1196.92     1126.10     76.19 o 
  -2   1   5     1642.74     1517.92    102.07 o 
  -1   1   5     7126.87     7274.65    471.23 o 
   0   1   5     2397.37     2312.41    150.11 o 
   1   1   5      529.41      754.56    228.58 o 
   2   1   5      424.74      367.26     89.81 o 
   3   1   5       55.83       67.84     39.62 o 
   4   1   5        0.33        0.00     94.24 o 
   5   1   5     1652.61     1750.96    214.11 o 
   6   1   5      230.47      191.30    275.66 o 
   7   1   5       44.74       13.35    140.57 o 
   8   1   5       78.14       91.19    111.75 o 
   9   1   5       13.24        0.00     83.85 o 
  10   1   5        0.06        0.00     34.60 o 
 -13   2   5      153.64       99.86     23.79 o 
 -12   2   5      257.93      219.30     28.09 o 
 -11   2   5      149.39      161.67     23.17 o 
 -10   2   5       21.50        0.00     20.19 o 
  -9   2   5       27.42       29.42     15.30 o 
  -8   2   5     2378.48     2208.12    149.90 o 
  -7   2   5      846.91      859.20     60.62 o 
  -6   2   5     2538.51     2387.08    160.08 o 
  -5   2   5     2597.61     2488.03    166.34 o 
  -4   2   5      139.45      131.91     13.80 o 
  -3   2   5     2233.20     2131.58    142.03 o 
  -2   2   5      241.68      224.30     86.90 o 
  -1   2   5     5196.22     5324.60    342.14 o 
   0   2   5     1814.98     1778.88    115.21 o 
   1   2   5     5595.18     5921.17    378.43 o 
   2   2   5     1871.58     2178.26    141.96 o 
   3   2   5      464.93      400.13     94.83 o 
   4   2   5       78.42       91.30     62.79 o 
   5   2   5      360.19      432.69     78.62 o 
   6   2   5     1404.33     1331.86    178.93 o 
   7   2   5       13.12        6.14    221.11 o 
   8   2   5      192.68      285.17    234.83 o 
   9   2   5       77.16       31.41    179.44 o 
  10   2   5      105.07       83.64    219.82 o 
 -13   3   5      519.70      518.02     44.93 o 
 -12   3   5      475.21      583.94     64.87 o 
 -11   3   5      304.85      289.51     33.24 o 
 -10   3   5      445.79      429.82     37.11 o 
  -9   3   5        3.81       16.59     19.44 o 
  -8   3   5      289.96      255.79     28.23 o 
  -7   3   5      491.95      418.76     33.29 o 
  -6   3   5     9172.02     8463.99    559.30 o 
  -5   3   5      873.78      840.10     58.71 o 
  -4   3   5    10427.33    10138.71    668.14 o 
  -3   3   5     1833.32     2095.05    139.74 o 
  -2   3   5      462.77      500.52     73.35 o 
  -1   3   5      562.36      623.44     43.55 o 
   0   3   5     4887.22     4779.72    307.52 o 
   2   3   5     8899.97     9033.51    582.38 o 
   3   3   5      625.03      503.02     76.87 o 
   4   3   5        4.67       18.64     72.98 o 
   5   3   5      159.86      225.49     99.56 o 
   6   3   5     1921.57     1799.46    213.79 o 
   7   3   5      295.98      204.83    356.67 o 
   8   3   5      697.65       98.72    487.03 o 
   9   3   5      138.41       80.32    165.78 o 
  10   3   5       18.77       21.56     32.65 o 
 -13   4   5       71.93       68.35     29.31 o 
 -12   4   5      758.34      703.81     55.82 o 
 -11   4   5      122.93      112.73     29.89 o 
 -10   4   5        2.34        0.69     16.12 o 
  -9   4   5     1080.68      926.93     69.24 o 
  -8   4   5     2937.30     2877.89    193.54 o 
  -7   4   5      118.53       97.61     25.49 o 
  -6   4   5     2999.27     2851.43    220.08 o 
  -5   4   5       22.20        1.47      7.92 o 
  -4   4   5     1567.71     1155.21     90.90 o 
  -3   4   5    13809.04    13021.57    988.54 o 
  -2   4   5     2733.71     3186.64    208.24 o 
  -1   4   5     2156.00     2597.68    167.52 o 
   0   4   5     5014.53     5026.80    316.08 o 
   1   4   5     3747.60     4316.74    322.28 o 
   2   4   5     2243.56     2469.84    183.67 o 
   3   4   5        8.02      598.63    373.65 o 
   4   4   5     6251.37     6214.85    443.85 o 
   5   4   5       10.30        0.00     42.17 o 
   6   4   5     1832.18     1758.48    259.42 o 
   7   4   5      674.48        0.00    496.23 o 
   8   4   5        1.27      412.62    528.06 o 
   9   4   5        3.08       22.53    161.95 o 
  10   4   5       24.58        0.00    179.80 o 
 -13   5   5      166.91      128.16     29.66 o 
 -12   5   5       67.80       34.20     29.08 o 
 -11   5   5       77.30       79.22     19.46 o 
 -10   5   5      319.50      299.20     38.74 o 
  -9   5   5      230.55      161.16     40.05 o 
  -8   5   5        9.02       15.06     10.39 o 
  -7   5   5     1554.65     1468.66    101.18 o 
  -6   5   5     1223.23     1224.35     84.16 o 
  -5   5   5     2381.80     2248.95    150.75 o 
  -4   5   5      407.46      575.10     41.48 o 
  -3   5   5     8147.82     8305.20    532.38 o 
  -2   5   5     2174.30     2172.00    162.56 o 
  -1   5   5     9218.26    10003.55    644.86 o 
   0   5   5     1232.33     1243.32     95.09 o 
   1   5   5     8667.37     8608.36    637.79 o 
   2   5   5      122.64       77.67     47.17 o 
   3   5   5     1754.56     1495.27    179.25 o 
   4   5   5       96.78      119.87    580.71 o 
   5   5   5       91.52       54.15     49.45 o 
   6   5   5       58.86       37.27    116.24 o 
   7   5   5       37.16       67.19    114.10 o 
   8   5   5      576.62        0.00    488.53 o 
   9   5   5       11.65       33.14    157.72 o 
  10   5   5       53.08        0.00     86.15 o 
 -13   6   5        4.52       33.66     28.99 o 
 -12   6   5        6.63        0.00     21.44 o 
 -11   6   5      149.07       90.78     19.49 o 
 -10   6   5       12.87       15.58     12.77 o 
  -9   6   5       17.31       17.42     16.77 o 
  -8   6   5      111.38      132.17     18.47 o 
  -7   6   5      217.72      238.52     22.92 o 
  -6   6   5      152.64      167.27     21.13 o 
  -5   6   5       74.66       80.69     12.38 o 
  -4   6   5      667.56      782.80     54.27 o 
  -3   6   5      655.25      627.85     55.11 o 
  -2   6   5      375.74      362.99     67.37 o 
  -1   6   5     8476.43     9087.30    651.96 o 
   0   6   5       12.44        0.00    402.62 o 
   1   6   5     2402.91     2650.58    200.44 o 
   2   6   5     4001.69     3922.04    292.81 o 
   3   6   5      253.08      257.15     32.20 o 
   4   6   5        0.03        0.00     67.03 o 
   5   6   5      384.36      348.90     51.20 o 
   6   6   5       64.14       26.89     40.78 o 
   7   6   5      914.35        8.03    498.23 o 
   8   6   5       76.45       62.42    266.76 o 
   9   6   5       50.18       41.36    235.41 o 
  10   6   5      112.94      183.92     62.64 o 
 -13   7   5      149.21      108.87     36.33 o 
 -12   7   5       22.73        0.00     30.67 o 
 -11   7   5       15.78        0.00     17.04 o 
 -10   7   5       87.21       49.79     23.02 o 
  -9   7   5     1047.75      950.17     68.87 o 
  -8   7   5       68.98       53.20     15.46 o 
  -7   7   5     2159.25     2235.27    150.96 o 
  -6   7   5      464.81      471.79     35.99 o 
  -5   7   5     1776.49     1792.88    121.22 o 
  -4   7   5       30.09        3.05     13.92 o 
  -3   7   5      244.58      224.95    279.35 o 
  -2   7   5     2681.87     3122.25    207.44 o 
   0   7   5     7097.63     8032.79    578.73 o 
   1   7   5      318.98     1556.96    717.19 o 
   2   7   5       10.13        0.00    446.34 o 
   3   7   5      435.08      502.72     67.66 o 
   4   7   5     1652.14     1482.66    230.50 o 
   5   7   5      484.27      491.14     93.39 o 
   6   7   5     2013.35     1922.31    276.33 o 
   7   7   5        6.79        2.46    237.43 o 
   8   7   5        1.63       21.71     62.29 o 
   9   7   5        1.45        0.00    104.18 o 
  10   7   5        9.51       13.80     80.31 o 
 -13   8   5       17.53       30.34     54.28 o 
 -12   8   5      397.65      413.62     44.66 o 
 -11   8   5      623.60      626.14     57.36 o 
 -10   8   5       35.47       29.57     19.73 o 
  -9   8   5      841.77      867.09     63.66 o 
  -8   8   5      499.90      431.57     35.15 o 
  -7   8   5       90.68       68.64     14.78 o 
  -6   8   5     9907.92     9696.68    640.66 o 
  -5   8   5     1251.91     1185.67     81.30 o 
  -4   8   5      313.12      403.88     59.71 o 
  -3   8   5      494.44      539.10     70.35 o 
  -2   8   5     9856.64    10938.50    720.80 o 
  -1   8   5     2910.37     2971.26    194.19 o 
   0   8   5     4776.42     5236.68    489.93 o 
   1   8   5     2336.48     2496.79    179.76 o 
   2   8   5      462.85      490.19    185.50 o 
   3   8   5       25.97       37.74    105.21 o 
   4   8   5     1581.90     1504.19    114.49 o 
   5   8   5      322.37      328.34    148.12 o 
   6   8   5        4.18      355.47    941.48 o 
   7   8   5     4554.21     4518.88    386.90 o 
   8   8   5        3.24       50.42     38.49 o 
   9   8   5      246.30      282.04    126.40 o 
 -13   9   5      380.07      506.30     76.67 o 
 -12   9   5      328.30      300.46     46.38 o 
 -11   9   5       62.37       85.66     25.76 o 
 -10   9   5      266.88      215.25     29.55 o 
  -9   9   5      763.25      768.98     67.13 o 
  -8   9   5       90.92       73.90     16.48 o 
  -7   9   5     8541.98     8062.46    533.11 o 
  -6   9   5     2370.69     2366.82    158.73 o 
  -5   9   5        0.76        0.00     10.02 o 
  -4   9   5     4586.61     4340.36    288.39 o 
  -3   9   5     1263.33     1331.18     88.89 o 
  -1   9   5     5455.67     6117.65    404.02 o 
   0   9   5     5639.48     5383.38    349.52 o 
   1   9   5        5.38        0.00    436.91 o 
   2   9   5     6740.12     6545.85    500.99 o 
   3   9   5      577.02      618.53    172.07 o 
   4   9   5        0.49       17.44    125.06 o 
   5   9   5     1888.51     1899.98    204.13 o 
   6   9   5     1308.89     1354.46    178.15 o 
   7   9   5      446.14      445.32     47.75 o 
   8   9   5      478.99      516.16    189.90 o 
   9   9   5      387.65      464.25     71.25 o 
 -13  10   5        0.12        0.00     25.75 o 
 -12  10   5      269.70      264.82     42.92 o 
 -11  10   5     1489.31     1497.30    150.82 o 
 -10  10   5       12.14       33.58     25.60 o 
  -9  10   5      328.50      348.23     36.78 o 
  -8  10   5     5156.89     5170.21    397.29 o 
  -7  10   5      233.46      284.40     28.61 o 
  -6  10   5     1953.39     1775.61    121.27 o 
  -5  10   5    10760.64    10081.13    770.79 o 
  -3  10   5     1384.74     1208.08     80.10 o 
  -2  10   5    11805.51    11944.15    787.13 o 
   0  10   5     1800.96     1883.47    125.76 o 
   1  10   5     1294.73      270.71    365.78 o 
   2  10   5     6071.84     6216.65    470.72 o 
   3  10   5     2698.45     2814.52    210.40 o 
   4  10   5     2263.57     2103.68    163.80 o 
   5  10   5      306.85      258.46     48.79 o 
   6  10   5      971.23     1038.81    125.06 o 
   7  10   5     1054.91      864.09    192.63 o 
   8  10   5      319.44      295.85    115.65 o 
   9  10   5       10.58       19.11     54.00 o 
 -12  11   5      195.93      185.70     35.91 o 
 -11  11   5      640.42      733.42     66.04 o 
 -10  11   5       88.70      118.58     34.53 o 
  -9  11   5      415.56      481.54     46.31 o 
  -8  11   5       18.03       45.23     36.40 o 
  -7  11   5     2451.56     2506.48    195.72 o 
  -1  11   5     4739.75     4604.77    305.58 o 
   0  11   5      897.72      898.30     61.87 o 
   1  11   5      882.33      983.59    150.02 o 
   2  11   5     5847.75     5982.00    450.64 o 
   3  11   5        5.75        0.00    577.17 o 
   4  11   5     1984.76     2180.13    165.79 o 
   5  11   5     1220.61     1187.12    115.46 o 
   6  11   5      935.80      915.30    163.27 o 
   7  11   5      138.06      128.90    150.93 o 
   8  11   5      266.18      270.78    153.27 o 
   9  11   5      215.26       87.12    263.40 o 
 -12  12   5       36.76       49.11     25.93 o 
 -11  12   5        2.33       15.42     34.69 o 
 -10  12   5       11.57        0.00     20.44 o 
  -9  12   5        4.40        0.00     24.00 o 
  -8  12   5     2601.04     2557.62    199.34 o 
  -7  12   5      863.18      891.97     74.98 o 
  -6  12   5     1862.39     1783.43    250.55 o 
  -5  12   5      287.95      278.94     44.79 o 
  -3  12   5       56.03       45.95     14.01 o 
  -2  12   5       33.42       24.87     40.83 o 
   0  12   5     2376.39     2237.38    252.49 o 
   1  12   5     1280.58     1499.15    442.50 o 
   3  12   5      262.91      280.89     59.33 o 
   4  12   5      283.87      938.54    874.54 o 
   5  12   5      686.43      867.06    218.46 o 
   6  12   5       41.30       45.62    232.74 o 
   7  12   5        3.66        0.00    174.09 o 
   8  12   5        0.14        0.00     71.79 o 
   9  12   5       10.61        0.00    447.50 o 
 -12  13   5      192.42      216.94     35.16 o 
 -11  13   5       29.43       69.77     25.75 o 
 -10  13   5       15.38        0.00     27.63 o 
  -9  13   5      192.85      243.19     31.07 o 
  -8  13   5      299.84      307.19     34.56 o 
  -7  13   5       40.16       52.89     19.86 o 
  -6  13   5     1587.40     1621.31    177.88 o 
  -5  13   5      449.33      468.71    123.33 o 
  -4  13   5       13.93        0.54     25.22 o 
  -3  13   5     1548.58     1651.55    188.03 o 
  -2  13   5      111.24      186.61     30.34 o 
  -1  13   5      354.96      414.40    174.67 o 
   1  13   5      222.98     1191.33    358.42 o 
   2  13   5     1032.71     1038.97    120.87 o 
   3  13   5        2.25        7.65     63.30 o 
   4  13   5      238.33      294.10    167.13 o 
   5  13   5      141.70      160.55    184.34 o 
   6  13   5      513.47      467.31    223.22 o 
   7  13   5       18.13       11.10     27.53 o 
   8  13   5       15.16        0.00    240.48 o 
   9  13   5        8.73       12.23    268.64 o 
 -12  14   5      156.11      260.99     38.61 o 
 -11  14   5       54.57       21.86     23.77 o 
 -10  14   5       66.61       36.58     26.04 o 
  -9  14   5      148.51       99.95     24.71 o 
  -8  14   5      954.37     1104.93     90.40 o 
  -7  14   5       71.49       91.62     21.67 o 
  -6  14   5       63.49     1982.91    986.15 o 
  -5  14   5     2890.90     2935.22    249.96 o 
  -4  14   5       11.90       20.95     55.72 o 
  -3  14   5      653.89      695.01     58.11 o 
  -2  14   5     1939.63     1909.19    195.03 o 
  -1  14   5        5.90       55.88    250.25 o 
   0  14   5      317.68      396.88    128.32 o 
   1  14   5     2885.01      581.48    440.36 o 
   2  14   5       17.11     1922.18   1191.82 o 
   3  14   5     2029.60        0.00    401.56 o 
   4  14   5      241.61      237.47    106.63 o 
   5  14   5      384.47      447.35     48.28 o 
   6  14   5       38.43       79.24    163.87 o 
   7  14   5      338.75      482.77    270.22 o 
   8  14   5       11.87        0.00     39.88 o 
   9  14   5        4.87        0.00    189.30 o 
 -12  15   5      163.18      222.42     78.32 o 
 -11  15   5       32.93       44.46     25.81 o 
 -10  15   5      240.76      244.00     33.94 o 
  -9  15   5      104.14      132.42     26.82 o 
  -8  15   5        4.08       32.33     23.20 o 
  -7  15   5     1041.37     1030.17     86.26 o 
  -6  15   5        2.14        6.78     74.29 o 
  -4  15   5        6.43       17.76     89.55 o 
  -3  15   5     2317.90     2408.30    226.98 o 
  -2  15   5     1039.77     1049.32     85.04 o 
  -1  15   5     3630.11     3712.35    246.71 o 
   0  15   5     4384.14     4933.48    379.72 o 
   2  15   5      861.94      825.27    169.39 o 
   3  15   5     2001.66     1871.19    184.43 o 
   4  15   5       50.06       71.02    126.93 o 
   5  15   5      995.97     1239.78    121.61 o 
   6  15   5      433.61      354.36    106.14 o 
   7  15   5      116.40      124.42    123.12 o 
   8  15   5       66.50       21.22    158.69 o 
 -11  16   5       46.45       76.86     28.38 o 
 -10  16   5       30.65       32.16     37.92 o 
  -9  16   5     1144.10     1339.36    111.43 o 
  -8  16   5      257.12      290.99     34.82 o 
  -7  16   5     2268.49     2135.42    168.23 o 
  -6  16   5     2042.01        0.00    816.02 o 
  -5  16   5     1111.16      980.31    205.25 o 
  -4  16   5       28.69        0.19     41.23 o 
  -3  16   5      483.28     1491.07    469.80 o 
  -2  16   5      257.38     1955.54    643.40 o 
   0  16   5     1372.71     2992.40    931.11 o 
   1  16   5     2170.85      797.00    501.59 o 
   2  16   5       31.61     1629.03   1082.45 o 
   4  16   5      715.52        0.00    453.83 o 
   5  16   5       39.05     1280.38    741.76 o 
   6  16   5       14.22        0.00    251.17 o 
   7  16   5      302.20      428.31    129.65 o 
   8  16   5        5.54       21.20    134.34 o 
 -11  17   5      100.17      156.96     78.07 o 
 -10  17   5      117.39      143.40     30.04 o 
  -9  17   5      172.59      265.66     34.95 o 
  -8  17   5       11.15        0.00     27.21 o 
  -7  17   5       13.46        9.27     18.94 o 
  -6  17   5      883.02      847.29     91.30 o 
  -5  17   5       20.07        0.00    789.20 o 
  -4  17   5     2312.47        0.00    452.30 o 
  -3  17   5       56.12      710.16    635.34 o 
  -2  17   5      176.58      189.71     50.32 o 
  -1  17   5     1201.54     1074.41    220.16 o 
   0  17   5     3852.74     4136.60    531.80 o 
   1  17   5      303.31     2308.16    494.14 o 
   2  17   5     1271.27     1048.17    587.89 o 
   3  17   5      737.60      748.79    114.33 o 
   4  17   5       41.38       22.29    294.99 o 
   5  17   5      107.60       60.91     83.23 o 
   6  17   5       25.49       35.95     79.26 o 
   7  17   5       29.28       57.56    109.76 o 
   8  17   5      116.76       93.62    169.18 o 
 -11  18   5        9.18       38.86     28.00 o 
 -10  18   5       25.85       55.52     26.41 o 
  -9  18   5      726.80      683.77     63.86 o 
  -8  18   5       21.94       47.89     21.79 o 
  -7  18   5        4.67        5.13     19.57 o 
  -6  18   5       33.34      214.65    748.72 o 
  -5  18   5      401.75      295.02    174.46 o 
  -4  18   5      168.61      180.15     28.98 o 
  -3  18   5      444.89      315.94     96.82 o 
  -2  18   5     1744.50        0.00    445.66 o 
  -1  18   5      321.25     1038.65   1616.24 o 
   0  18   5     2249.35     2381.99    228.35 o 
   1  18   5      937.90     1152.22    113.64 o 
   2  18   5      143.07     1121.58    591.41 o 
   3  18   5      167.22      247.29    186.42 o 
   4  18   5       61.24       11.26    147.85 o 
   5  18   5        1.25        0.00     33.80 o 
   6  18   5      288.40      279.60    266.47 o 
   7  18   5        7.19        0.00    214.06 o 
   8  18   5        2.40        6.98     50.05 o 
 -11  19   5       20.15        0.83     24.83 o 
 -10  19   5        0.15       28.15     32.03 o 
  -9  19   5      233.91      264.93     36.90 o 
  -8  19   5      254.21      275.85     34.77 o 
  -7  19   5        0.71        0.00     18.40 o 
  -6  19   5      321.92      442.30    134.51 o 
  -5  19   5      199.97      252.96    316.43 o 
  -4  19   5      122.39      131.31    109.01 o 
  -3  19   5        3.05        0.00     88.82 o 
  -2  19   5      203.79      379.69    179.96 o 
  -1  19   5      114.49      139.05    118.37 o 
   0  19   5      504.47      568.54     61.37 o 
   1  19   5     1196.55     1193.05    198.26 o 
   2  19   5      243.05      210.43    139.78 o 
   3  19   5      289.55      361.91    316.74 o 
   4  19   5      884.95        0.00    445.09 o 
   5  19   5       50.05      115.09     67.16 o 
   6  19   5      131.75      116.98    106.53 o 
   7  19   5      114.72       33.51    219.22 o 
 -10  20   5       41.05       76.86     36.58 o 
  -9  20   5       89.61       82.10     25.96 o 
  -8  20   5      112.34      153.68     29.02 o 
  -7  20   5       40.48       52.15     23.27 o 
  -6  20   5      257.24      314.03     82.80 o 
  -5  20   5      446.04      598.96    114.03 o 
  -4  20   5      575.11       24.88    105.90 o 
  -3  20   5      937.83      939.98    222.60 o 
  -2  20   5      805.70      729.65    150.84 o 
  -1  20   5      350.42      380.32    246.81 o 
   0  20   5      173.24      427.35    299.94 o 
   1  20   5      115.76     1293.42   1038.60 o 
   2  20   5      100.72      100.32     68.56 o 
   3  20   5        0.30      359.28    502.19 o 
   4  20   5      480.82      407.63    222.48 o 
   5  20   5       36.85        4.49    410.54 o 
   6  20   5       81.76      170.11    194.23 o 
   7  20   5       15.28        0.00    291.14 o 
 -10  21   5      130.12      201.07     34.79 o 
  -9  21   5        2.97        0.00     23.97 o 
  -8  21   5      352.87      459.52     67.76 o 
  -7  21   5        9.22       32.63     23.48 o 
  -6  21   5       10.36       53.47     20.89 o 
  -5  21   5      203.25      236.74     70.81 o 
  -4  21   5       63.64      953.43    596.47 o 
  -3  21   5      356.26      476.85    138.50 o 
  -2  21   5      643.82       17.20    457.55 o 
  -1  21   5     1712.54      102.60    544.46 o 
   0  21   5      411.81      344.86    455.88 o 
   1  21   5      460.03        0.00    946.55 o 
   2  21   5      188.53      285.39    179.15 o 
   3  21   5      530.05        0.00    422.99 o 
   4  21   5       11.48        0.00    136.55 o 
   5  21   5      718.44      469.99    170.06 o 
   6  21   5      971.58       48.02    473.37 o 
   7  21   5       23.58        0.00    355.56 o 
  -9  22   5       78.07       58.86     36.13 o 
  -8  22   5      593.20      639.43     60.33 o 
  -7  22   5       25.14       13.63     21.59 o 
  -6  22   5      388.34      406.14     57.76 o 
  -5  22   5     1924.53     2220.60    299.57 o 
  -4  22   5        0.27        6.70     78.92 o 
  -3  22   5       68.99      835.93    588.58 o 
  -2  22   5     1336.08        0.00    465.19 o 
  -1  22   5      941.29       16.77    611.98 o 
   0  22   5      463.80        0.00    645.86 o 
   1  22   5      176.05      228.35    248.09 o 
   2  22   5       71.72       43.30    928.87 o 
   3  22   5       47.52       20.63    249.10 o 
   4  22   5        9.94        1.77    112.70 o 
   5  22   5      559.17       74.39    454.53 o 
   6  22   5      494.64      575.44    222.83 o 
  -9  23   5      184.29      218.46     34.44 o 
  -8  23   5       39.27       56.66     43.32 o 
  -7  23   5      171.42      158.04     28.34 o 
  -6  23   5      320.77        0.00    963.88 o 
  -5  23   5      361.88      315.23     52.28 o 
  -4  23   5     1125.64      245.51    290.61 o 
  -3  23   5       24.84       34.22    293.62 o 
  -2  23   5       72.54       47.93    170.58 o 
  -1  23   5     1296.69     1383.46    572.11 o 
   0  23   5      294.38      345.35    208.60 o 
   1  23   5        3.84        0.00    127.75 o 
   2  23   5      901.67        0.00    905.06 o 
   3  23   5      596.66        0.00    756.56 o 
   4  23   5       14.87       34.62    151.05 o 
   5  23   5      406.77      457.09    100.50 o 
   6  23   5       70.29       37.68    159.13 o 
  -9  24   5       36.18       47.13     44.90 o 
  -8  24   5      128.92      154.03     30.42 o 
  -7  24   5       14.71        6.62     33.30 o 
  -6  24   5       31.69        0.00     83.38 o 
  -5  24   5      122.73      141.16    152.68 o 
  -4  24   5        0.32        0.00    108.54 o 
  -3  24   5      270.23      314.02    566.84 o 
  -2  24   5     1032.14       35.29    515.85 o 
  -1  24   5       21.40        0.00    185.30 o 
   0  24   5       39.72       43.06     99.30 o 
   1  24   5       39.36      119.49    136.12 o 
   2  24   5       81.58       25.82     81.23 o 
   3  24   5      104.88       40.52    270.79 o 
   4  24   5      501.07        0.00    684.31 o 
   5  24   5        0.81        0.00    273.10 o 
  -8  25   5      101.69       86.00     28.54 o 
  -7  25   5       53.86       41.11     24.81 o 
  -6  25   5        0.47      466.73   1084.80 o 
  -5  25   5      301.05      354.35    167.86 o 
  -4  25   5        7.23       25.06    327.60 o 
  -3  25   5       35.05       13.39    117.69 o 
  -2  25   5       21.28       50.57     45.14 o 
  -1  25   5        0.66      754.82    621.11 o 
   0  25   5        8.20        0.00    353.16 o 
   1  25   5      604.14        0.00    616.07 o 
   2  25   5      138.74      213.86    142.83 o 
   3  25   5       64.92       52.38    257.23 o 
   4  25   5       29.99        0.00    376.22 o 
   5  25   5        0.61       14.15    270.91 o 
  -7  26   5        1.63        0.00     34.83 o 
  -6  26   5       17.60        8.52    148.08 o 
  -5  26   5      218.94      225.97    198.75 o 
  -4  26   5      102.81      129.90    108.49 o 
  -3  26   5       16.18        0.00    357.64 o 
  -2  26   5       56.31       39.17     96.11 o 
  -1  26   5      189.02      292.33     65.79 o 
   0  26   5        1.67        0.00    353.84 o 
   1  26   5       52.12        0.00    210.20 o 
   2  26   5      274.96      259.71     88.97 o 
   3  26   5       39.26        0.00    162.55 o 
   4  26   5      201.93      273.95    403.43 o 
  -7  27   5      122.54      210.42     43.76 o 
  -6  27   5      509.88      675.67     79.12 o 
  -5  27   5      129.02      204.47    124.59 o 
  -4  27   5      128.51       78.02    182.60 o 
  -3  27   5       64.15       53.11     54.99 o 
  -2  27   5      129.88      137.78    295.17 o 
  -1  27   5      498.33        0.00    631.80 o 
   0  27   5      623.73       11.33    657.98 o 
   1  27   5       26.79       22.21     39.52 o 
   2  27   5      713.31      597.56    427.85 o 
   3  27   5      295.76      152.88    370.59 o 
  -6  28   5      420.10      459.18    487.01 o 
  -5  28   5      483.83      351.38    467.77 o 
  -4  28   5       55.94       78.07    105.69 o 
  -3  28   5      159.45       95.57    262.77 o 
  -2  28   5      393.96      431.31    455.75 o 
  -1  28   5      153.21      292.61    420.08 o 
   0  28   5      169.70      277.20    437.73 o 
   1  28   5     1556.04        0.00    598.48 o 
   2  28   5       27.98        0.00     64.63 o 
  -5  29   5        5.48        0.00    165.07 o 
  -4  29   5      116.81        0.00    158.22 o 
  -3  29   5      234.78      150.44    159.53 o 
  -2  29   5      106.14       69.48    386.83 o 
  -1  29   5      162.34      758.37    680.45 o 
   0  29   5      405.17      492.03    209.09 o 
   1  29   5       13.64        0.86    151.41 o 
  -3  30   5        3.23        0.00    607.19 o 
  -2  30   5      190.59      138.75    232.42 o 
  -1  30   5        2.46        0.00    143.48 o 
 -13   0   6      868.84      859.54    104.01 o 
 -12   0   6       24.65       19.04     31.00 o 
 -11   0   6      170.70      202.24     59.17 o 
 -10   0   6      351.20      344.56     46.05 o 
  -9   0   6     3249.32     2850.09    272.18 o 
  -8   0   6     1188.68     1067.95    107.51 o 
  -7   0   6      574.67      698.28     73.01 o 
  -6   0   6     3551.49     3579.26    336.05 o 
  -5   0   6      286.11      271.82     58.28 o 
  -4   0   6       85.67       92.75     23.63 o 
  -3   0   6      237.19      239.01     28.41 o 
  -2   0   6      106.43      197.61     46.60 o 
  -1   0   6        7.04      231.01    352.05 o 
   0   0   6     5532.74     5385.10    480.98 o 
   1   0   6     7950.95     7551.30    676.81 o 
   2   0   6     6255.52     6560.70    588.73 o 
   3   0   6     3544.75     3104.79    363.66 o 
   4   0   6      336.65      260.55    145.62 o 
   5   0   6      309.78      249.51    656.49 o 
   6   0   6      681.56        0.00    672.29 o 
   7   0   6       11.02        0.00     36.01 o 
   8   0   6        4.19      330.49    761.98 o 
   9   0   6      299.99      321.18     67.86 o 
 -13   1   6       61.03       84.40     23.54 o 
 -12   1   6       59.95       50.62     20.25 o 
 -11   1   6       69.51       73.85     19.87 o 
 -10   1   6       14.18       44.14     42.73 o 
  -9   1   6        8.50       45.08     16.16 o 
  -8   1   6      151.95      142.04     18.89 o 
  -7   1   6     1510.94     1415.95     97.34 o 
  -6   1   6      145.75      110.73     16.96 o 
  -5   1   6      583.30      575.37     41.34 o 
  -4   1   6     1961.37     1731.01    116.57 o 
  -3   1   6     1145.17     1053.87     72.18 o 
  -2   1   6     2667.16     2506.57    164.13 o 
  -1   1   6     5315.63     6134.20    395.45 o 
   0   1   6      346.38      388.03    125.75 o 
   1   1   6      665.41      697.24    146.46 o 
   2   1   6      671.49      710.08    122.00 o 
   3   1   6       95.82      876.28    465.97 o 
   4   1   6      621.03      714.12     98.02 o 
   5   1   6     2689.94     2288.91    470.80 o 
   6   1   6      234.76      289.11    212.82 o 
   7   1   6      482.58      350.34    388.85 o 
   8   1   6       79.87       99.41    152.66 o 
   9   1   6       16.32        0.91    171.74 o 
 -13   2   6      118.47      125.58     25.69 o 
 -12   2   6      187.35      159.36     25.30 o 
 -11   2   6      263.61      271.79     29.58 o 
 -10   2   6        1.28       18.64     19.02 o 
  -9   2   6      469.83      397.09     43.28 o 
  -8   2   6      696.42      591.44     44.99 o 
  -7   2   6        1.17       12.87     12.44 o 
  -6   2   6     3539.90     3295.59    219.70 o 
  -5   2   6       14.57       27.89     10.36 o 
  -4   2   6     1165.68     1165.74     79.68 o 
  -3   2   6       15.52       16.93      8.92 o 
  -2   2   6     4681.84     4992.32    330.37 o 
  -1   2   6      571.49      518.54     43.45 o 
   0   2   6     1131.25     1058.67     69.95 o 
   1   2   6      234.01     1520.88    533.03 o 
   2   2   6       88.99      156.11     58.27 o 
   3   2   6     3291.27     3312.01    246.67 o 
   4   2   6       46.11       78.72    471.21 o 
   5   2   6      927.27      886.35    131.44 o 
   6   2   6       99.52        0.00     48.35 o 
   7   2   6       25.29        0.00    390.33 o 
   8   2   6        1.53       46.05     93.50 o 
   9   2   6      442.89      343.13    391.41 o 
 -13   3   6        4.18       12.09     20.99 o 
 -12   3   6       68.09       36.38     19.83 o 
 -11   3   6       20.80        0.00     19.61 o 
 -10   3   6       18.31        0.00     16.06 o 
  -9   3   6      332.62      355.84     31.70 o 
  -8   3   6     1298.74     1229.32     86.63 o 
  -7   3   6      339.44      346.15     29.24 o 
  -6   3   6     1048.34      957.03     67.37 o 
  -5   3   6      109.36      118.87     14.53 o 
  -4   3   6     5191.59     4949.13    327.77 o 
  -3   3   6     3197.42     3402.87    225.85 o 
  -2   3   6     2817.30     2804.50    182.24 o 
  -1   3   6      835.26      739.42     82.33 o 
   0   3   6     3122.88     3024.34    193.35 o 
   1   3   6       46.84       93.47     66.87 o 
   2   3   6     1056.28      917.90    216.08 o 
   3   3   6        0.50        0.00    592.26 o 
   4   3   6      895.70      984.03    685.20 o 
   5   3   6      294.72      275.33    151.10 o 
   6   3   6      100.85      129.76    179.21 o 
   7   3   6        0.38        0.00    290.96 o 
   8   3   6      107.46       32.39     90.70 o 
   9   3   6        0.92       10.58     90.38 o 
 -13   4   6      152.77      150.78     26.22 o 
 -12   4   6        3.24       16.74     19.51 o 
 -11   4   6       43.61        7.30     17.77 o 
 -10   4   6       74.73       34.18     17.04 o 
  -9   4   6      273.95      232.58     26.43 o 
  -8   4   6      340.07      315.46     28.66 o 
  -7   4   6      931.36      828.61     58.66 o 
  -6   4   6      198.15      199.73     27.58 o 
  -5   4   6      442.85      528.91     45.38 o 
  -4   4   6     2829.20     2708.87    179.64 o 
  -3   4   6       50.70      121.53     14.22 o 
  -2   4   6     2990.92     2966.15    190.34 o 
  -1   4   6        8.79       14.51      8.54 o 
   0   4   6     2607.66     2674.54    172.90 o 
   1   4   6      718.78      656.43     57.48 o 
   2   4   6     1151.67     1024.96    160.96 o 
   3   4   6      249.32      189.74     56.46 o 
   4   4   6      550.08      571.19    123.34 o 
   5   4   6       10.33        9.32    133.46 o 
   6   4   6        2.85        9.79     95.66 o 
   7   4   6       11.56       46.09     78.44 o 
   8   4   6        0.25        0.00     78.55 o 
   9   4   6       99.92       75.99    238.67 o 
 -13   5   6       27.95       57.19     25.35 o 
 -12   5   6      370.63      391.88     37.73 o 
 -11   5   6      117.13      155.90     23.55 o 
 -10   5   6        1.27       20.12     17.95 o 
  -9   5   6       31.15        7.70     16.85 o 
  -8   5   6      263.85      261.84     37.26 o 
  -7   5   6     3129.11     3102.94    206.43 o 
  -6   5   6        5.41        0.00     14.03 o 
  -5   5   6     4877.39     4673.40    309.00 o 
  -4   5   6     2746.82     2584.01    171.54 o 
  -3   5   6        3.34        0.00     14.87 o 
  -2   5   6       33.55        0.00    318.11 o 
  -1   5   6    15715.43    17276.84   1104.32 o 
   0   5   6      206.15     1367.91    679.95 o 
   1   5   6     8017.44     8059.03    600.78 o 
   2   5   6       13.72      897.53    538.63 o 
   3   5   6       22.78       35.98    245.90 o 
   4   5   6       46.32       34.56    193.45 o 
   5   5   6     2124.84     1759.09    301.86 o 
   6   5   6       33.43       11.07    181.65 o 
   7   5   6      215.26      193.90    109.00 o 
   8   5   6      114.33        0.00    131.03 o 
   9   5   6        0.19        0.00    168.30 o 
 -13   6   6      335.41      324.04     88.18 o 
 -12   6   6      683.29      704.15     63.96 o 
 -11   6   6       56.40       10.80     23.88 o 
 -10   6   6      694.83      778.67     68.09 o 
  -9   6   6     1223.30     1144.08     80.96 o 
  -8   6   6      179.30      187.93     21.70 o 
  -7   6   6     1210.12     1282.68     89.13 o 
  -6   6   6     1672.50     1567.76    107.03 o 
  -5   6   6      410.48      382.32     29.83 o 
  -4   6   6     1445.97     1635.34    110.73 o 
  -3   6   6     9447.85     9044.72    595.86 o 
  -2   6   6     2387.48     2722.85    201.04 o 
  -1   6   6    10032.01    10241.00    660.56 o 
   0   6   6     3332.22     2933.57    219.85 o 
   1   6   6     1782.89     2043.93    156.60 o 
   2   6   6     4025.40     3778.29    282.95 o 
   3   6   6      643.04      646.03    212.39 o 
   4   6   6     1518.01     1511.34    178.51 o 
   5   6   6     1608.79     1730.20    134.64 o 
   6   6   6     3213.14     3200.95    332.43 o 
   7   6   6       24.37      101.75    161.75 o 
   8   6   6       22.98       31.50     84.32 o 
   9   6   6      173.78      142.48     63.91 o 
 -13   7   6       24.12       35.59     68.89 o 
 -12   7   6       13.86       30.54     26.75 o 
 -11   7   6      371.76      330.73     37.45 o 
 -10   7   6      397.32      347.19     37.40 o 
  -9   7   6      363.70      342.85     31.77 o 
  -8   7   6     2852.07     2690.49    181.69 o 
  -7   7   6     1079.67     1179.86     83.02 o 
  -6   7   6       28.30       21.04     12.45 o 
  -5   7   6     1460.74     1349.71     92.90 o 
  -4   7   6     7317.60     7717.98    509.36 o 
  -3   7   6      785.52      767.75     53.98 o 
  -2   7   6    20712.91    21256.09   1330.69 o 
  -1   7   6      246.49      387.41    481.70 o 
   0   7   6       63.56       87.37     79.62 o 
   1   7   6     5650.42     5448.20    406.83 o 
   2   7   6     2069.25     1970.38    148.20 o 
   3   7   6       33.88       54.16    235.79 o 
   4   7   6      689.15      713.01    118.35 o 
   5   7   6     1581.49     1525.18    163.81 o 
   6   7   6       85.89        0.00    802.88 o 
   7   7   6      526.93      577.66    224.66 o 
   8   7   6      582.64      734.14    101.70 o 
   9   7   6       12.90        0.00     40.96 o 
 -13   8   6      271.70      374.75     44.26 o 
 -12   8   6      248.73      335.33     92.82 o 
 -11   8   6        4.60        0.00     19.15 o 
 -10   8   6      582.41      592.10     55.41 o 
  -9   8   6      450.95      502.07     41.29 o 
  -8   8   6      235.88      287.09     49.80 o 
  -7   8   6      565.84      654.54     48.99 o 
  -6   8   6      971.08      948.13     66.67 o 
  -5   8   6       54.58       41.56     12.20 o 
  -3   8   6     2425.68     2339.22    154.26 o 
  -2   8   6      832.76     3182.98    978.26 o 
  -1   8   6      417.43      424.79     47.81 o 
   0   8   6     4500.60     4107.22    296.46 o 
   1   8   6      363.18     1677.18    813.84 o 
   2   8   6      649.22      707.15     72.95 o 
   3   8   6     3505.21     3399.08    250.91 o 
   4   8   6      153.23      155.66    276.16 o 
   5   8   6       58.07       70.44    107.69 o 
   6   8   6     1267.01     1561.25    267.00 o 
   7   8   6       13.62     1238.35   1537.69 o 
   8   8   6       87.18       69.23    174.95 o 
   9   8   6        2.49        0.00     84.62 o 
 -13   9   6       12.94        5.37     30.98 o 
 -12   9   6       36.38       72.71     26.32 o 
 -11   9   6      193.02      263.78     33.83 o 
 -10   9   6      681.59      696.75     62.24 o 
  -9   9   6      555.47      589.50     59.10 o 
  -8   9   6        9.08        0.00     20.57 o 
  -7   9   6     2204.51     2087.96    142.28 o 
  -6   9   6     1264.58     1181.73     81.64 o 
  -5   9   6      236.79      235.00     21.99 o 
  -4   9   6      538.91      522.74     38.88 o 
  -2   9   6       43.18       82.09     46.88 o 
  -1   9   6     3614.12     3619.88    240.47 o 
   0   9   6       22.05        0.00    475.69 o 
   1   9   6     1123.70     1157.57    230.82 o 
   2   9   6      267.73      984.30    471.70 o 
   3   9   6      206.80     1898.52   1024.34 o 
   4   9   6      316.72      300.00     48.47 o 
   5   9   6      119.85      118.47     70.11 o 
   6   9   6      122.91      154.73     41.97 o 
   7   9   6     1057.32     1042.54    230.27 o 
   8   9   6       13.12        0.00    121.53 o 
   9   9   6        1.60       46.99    149.40 o 
 -12  10   6       31.79       60.70     46.73 o 
 -11  10   6       17.26        0.00     21.34 o 
 -10  10   6        0.23        0.00     19.07 o 
  -9  10   6      180.17      213.53     28.45 o 
  -8  10   6      588.18      628.90     56.55 o 
  -7  10   6     3266.16     3489.81    234.26 o 
  -6  10   6       66.72       69.83     22.83 o 
  -5  10   6       28.12       36.83     18.61 o 
  -4  10   6      681.72      808.82     65.65 o 
  -3  10   6     1071.26     1152.05     79.44 o 
  -2  10   6      542.37      651.87     90.60 o 
   0  10   6      154.16      129.45     37.58 o 
   1  10   6       48.85       45.30     25.01 o 
   2  10   6      516.50      493.61    146.35 o 
   3  10   6      599.77      706.01    192.84 o 
   4  10   6     1805.01     1962.77    152.41 o 
   5  10   6      715.56      761.18    135.64 o 
   6  10   6     1062.62      959.18    168.49 o 
   7  10   6      158.61      132.15    140.43 o 
   8  10   6       91.22      116.77    141.59 o 
   9  10   6        2.35       11.98     33.91 o 
 -12  11   6       62.60      140.69     30.57 o 
 -11  11   6       64.21       48.84     58.16 o 
 -10  11   6       64.28        1.05     31.82 o 
  -9  11   6        9.11       14.59     22.65 o 
  -8  11   6     3450.09     3352.44    259.18 o 
  -7  11   6     1512.95     1749.03    170.68 o 
  -6  11   6      492.61      640.64     68.06 o 
  -5  11   6     2148.72     2090.29    140.90 o 
  -4  11   6      589.71      693.78    173.85 o 
  -3  11   6      553.83      565.54     41.47 o 
  -2  11   6       87.99     1363.96    486.33 o 
  -1  11   6     8765.67     8874.35    586.09 o 
   0  11   6      613.80      675.17    118.91 o 
   1  11   6     2161.79     2478.03    329.93 o 
   2  11   6       55.56     1014.44    510.70 o 
   3  11   6       16.17       97.93    359.62 o 
   4  11   6      852.44      932.18     75.59 o 
   5  11   6      499.48      484.70     62.20 o 
   6  11   6      352.74      346.79     71.44 o 
   7  11   6      653.94      731.98    565.59 o 
   8  11   6      140.63      116.31    226.84 o 
 -12  12   6      797.02      891.62    113.79 o 
 -11  12   6       11.75        8.90     23.67 o 
 -10  12   6      219.76      245.23     44.47 o 
  -9  12   6       76.49       55.43     21.80 o 
  -8  12   6      627.22      611.06     55.79 o 
  -7  12   6     2615.64     2602.41    202.39 o 
  -6  12   6     1880.08     1775.38    139.96 o 
  -4  12   6      923.48      941.66     67.37 o 
  -3  12   6     3979.61     3914.58    255.76 o 
  -2  12   6      216.26        0.00    445.70 o 
   0  12   6     3991.94     4430.91    331.84 o 
   1  12   6      274.27      116.45    510.70 o 
   2  12   6      743.81        0.00    415.70 o 
   3  12   6     4254.99     2243.74   1158.70 o 
   4  12   6       47.79      189.51    345.53 o 
   5  12   6       66.63       34.41    133.03 o 
   6  12   6     1094.21     1191.05    267.62 o 
   7  12   6       99.17       93.40     58.17 o 
   8  12   6        0.89       19.05    212.72 o 
 -12  13   6      126.23       92.48     28.38 o 
 -11  13   6      602.86      660.76     62.54 o 
 -10  13   6        1.86       60.33     23.49 o 
  -9  13   6     1064.17     1141.91     94.97 o 
  -8  13   6     1060.61     1093.92     90.07 o 
  -7  13   6      676.60      771.52     94.45 o 
  -6  13   6       18.49       27.33     17.42 o 
  -5  13   6     3070.10     1683.06    616.83 o 
  -4  13   6     1401.71     1503.49    166.32 o 
  -2  13   6     2193.61     2190.80    145.96 o 
  -1  13   6     1293.33     1251.41    196.07 o 
   1  13   6       71.31      142.26    112.78 o 
   2  13   6     2352.47     2481.74    492.44 o 
   3  13   6      490.52      487.47     45.32 o 
   4  13   6     3853.40      477.93    518.66 o 
   5  13   6      529.78      348.57    322.46 o 
   6  13   6        1.86       12.15     80.03 o 
   7  13   6      845.87        0.00    473.01 o 
   8  13   6      295.17      157.34    317.56 o 
 -12  14   6      170.52      224.33     37.01 o 
 -11  14   6       23.00       83.12     35.45 o 
 -10  14   6       56.58       53.59     24.14 o 
  -9  14   6      312.82      367.19     39.42 o 
  -8  14   6      573.56      774.80     67.33 o 
  -7  14   6      708.62      694.18     61.04 o 
  -6  14   6      262.98      348.96     51.93 o 
  -3  14   6     3087.03        0.00    634.92 o 
  -2  14   6      324.23      348.45     27.83 o 
  -1  14   6     3625.19     3618.56    277.19 o 
   0  14   6      463.31      509.56    161.27 o 
   1  14   6      610.50      653.27     98.34 o 
   2  14   6      975.16      946.38    103.55 o 
   3  14   6      113.72      136.08    183.27 o 
   4  14   6      592.62      657.55     68.39 o 
   5  14   6        0.69        0.00    155.59 o 
   6  14   6      469.49        0.00    404.51 o 
   7  14   6        3.55        8.40    113.72 o 
   8  14   6       30.70       44.40    278.26 o 
 -12  15   6       39.17        9.66     27.16 o 
 -11  15   6       96.63      154.61     31.48 o 
 -10  15   6       13.27        0.00     21.90 o 
  -9  15   6       67.04       14.36     21.24 o 
  -8  15   6       51.81       77.38     22.34 o 
  -7  15   6      298.50      429.99     42.52 o 
  -6  15   6      174.65      144.38     36.92 o 
  -5  15   6      747.55      792.75     82.28 o 
  -4  15   6      228.38      238.59     59.07 o 
  -3  15   6     1546.40     1574.31    124.11 o 
  -2  15   6        6.62     1394.54    890.57 o 
  -1  15   6      121.40     2571.99    803.58 o 
   0  15   6      350.79     1426.03    583.16 o 
   1  15   6      704.28      766.77    330.11 o 
   2  15   6      176.18      224.31     54.75 o 
   3  15   6      781.04        0.00    427.61 o 
   4  15   6        8.01       37.14    211.16 o 
   5  15   6      208.58      238.21     81.14 o 
   6  15   6       14.62        0.00    102.24 o 
   7  15   6       54.56       43.55     29.02 o 
   8  15   6      212.11      180.07    259.24 o 
 -11  16   6      375.83      388.56     45.36 o 
 -10  16   6       10.05        0.00     22.70 o 
  -9  16   6        3.22       17.09     20.82 o 
  -8  16   6        0.85        0.00     18.93 o 
  -7  16   6       74.90       95.01     22.40 o 
  -6  16   6        1.25      754.67    767.28 o 
  -5  16   6       27.78       67.09    261.45 o 
  -4  16   6      167.74      147.41     25.32 o 
  -3  16   6      533.64     2506.95    689.14 o 
  -2  16   6      562.55       37.02    441.88 o 
  -1  16   6     1441.55     1537.45    241.18 o 
   0  16   6     2193.35     2014.22    423.38 o 
   1  16   6      125.23      173.63    214.00 o 
   2  16   6     2435.34      375.28    679.95 o 
   3  16   6      294.28      334.56    212.06 o 
   4  16   6      103.46      155.47    156.96 o 
   5  16   6      205.30      153.30    146.14 o 
   6  16   6       56.50        3.95    110.20 o 
   7  16   6        5.52        9.29     79.45 o 
 -11  17   6      125.45      119.89     30.39 o 
 -10  17   6      342.54      312.56     39.15 o 
  -9  17   6       10.36        0.00     22.46 o 
  -8  17   6      230.00      303.53     36.04 o 
  -7  17   6        6.89       10.81     18.97 o 
  -6  17   6        1.39        0.00    134.36 o 
  -5  17   6      164.17      145.07     79.66 o 
  -4  17   6      179.89      149.41    142.09 o 
  -3  17   6        0.04     1175.50    481.88 o 
  -2  17   6     1752.13     1795.05    252.10 o 
   0  17   6      760.76      888.17    282.91 o 
   1  17   6        4.63       13.48    117.89 o 
   2  17   6      353.54     2092.14    463.10 o 
   3  17   6        3.82        5.57     98.91 o 
   4  17   6      511.28      575.04    133.92 o 
   5  17   6       30.82        6.06    107.36 o 
   6  17   6       19.12        0.00    209.55 o 
   7  17   6       48.09       74.62     68.14 o 
 -11  18   6       16.82       36.07     52.34 o 
 -10  18   6        6.04       30.70     23.82 o 
  -9  18   6      461.03      485.52     49.63 o 
  -8  18   6        0.07        0.00     19.56 o 
  -7  18   6      132.19      104.95     24.25 o 
  -6  18   6      857.09      899.60    165.20 o 
  -5  18   6        0.49        0.00     38.21 o 
  -4  18   6     1041.66     1097.42    186.41 o 
  -3  18   6      184.13      168.99     23.39 o 
  -2  18   6      887.05      974.37     97.70 o 
  -1  18   6     3766.13     3663.62    513.30 o 
   0  18   6      313.14     1873.06    702.48 o 
   1  18   6     1067.24        0.00    461.32 o 
   2  18   6      105.07     1144.98    546.55 o 
   3  18   6      343.10      376.74    176.87 o 
   4  18   6       15.35       13.23     47.89 o 
   5  18   6      348.73      305.31    246.23 o 
   6  18   6       96.06      100.91    111.27 o 
   7  18   6      143.05      274.28    187.32 o 
 -10  19   6       12.86       42.12     25.17 o 
  -9  19   6        3.44       18.75     31.42 o 
  -8  19   6      431.31      495.88     61.21 o 
  -7  19   6      494.71      500.07     48.82 o 
  -6  19   6      337.69      445.63    115.17 o 
  -5  19   6      296.45      144.07    132.56 o 
  -4  19   6       61.43      110.71    262.80 o 
  -3  19   6      226.98      248.91     66.53 o 
  -2  19   6       12.36     1054.05    574.93 o 
  -1  19   6     1759.14     1989.15    188.73 o 
   0  19   6      177.28     1029.29   1049.68 o 
   1  19   6      145.16      685.66    544.25 o 
   2  19   6      206.07      144.37     58.29 o 
   3  19   6      125.68       90.42    206.80 o 
   4  19   6       82.57       33.57     57.04 o 
   5  19   6      608.10      678.04    160.38 o 
   6  19   6        2.08        0.00     26.32 o 
 -10  20   6       47.10       53.20     26.25 o 
  -9  20   6       24.97       93.46     72.95 o 
  -8  20   6       73.24      107.27     26.71 o 
  -7  20   6      130.47      146.14     26.08 o 
  -6  20   6      485.92      472.09     86.00 o 
  -5  20   6       41.17       47.08    119.94 o 
  -4  20   6      138.29      167.45     33.67 o 
  -3  20   6     1336.40        0.00    400.63 o 
  -2  20   6        7.95        0.00     60.02 o 
  -1  20   6       68.69     2194.89   1278.21 o 
   0  20   6     1503.07        0.00    974.84 o 
   1  20   6      456.71      418.75    209.61 o 
   2  20   6       19.96       21.41     66.44 o 
   3  20   6      292.54      204.69    213.62 o 
   4  20   6      169.66       62.76    269.12 o 
   5  20   6        0.63       55.75     91.51 o 
   6  20   6      237.56      386.21    408.00 o 
 -10  21   6       82.04      106.46     54.58 o 
  -9  21   6       64.83       44.37     44.88 o 
  -8  21   6       71.47      104.91     37.40 o 
  -7  21   6      160.67      144.27     27.22 o 
  -6  21   6       23.00        4.50     41.13 o 
  -5  21   6       28.03        0.00     43.18 o 
  -4  21   6       54.97       89.26    100.71 o 
  -3  21   6      289.23      361.92    173.49 o 
  -2  21   6       30.67       32.34    163.75 o 
  -1  21   6      826.04      870.58     95.20 o 
   0  21   6      217.42      662.50   1084.68 o 
   1  21   6      169.34      193.18    328.13 o 
   2  21   6      151.04       35.65    165.03 o 
   3  21   6       41.99       23.70     58.12 o 
   4  21   6       69.80       27.95    156.38 o 
   5  21   6        3.82        0.00    149.79 o 
   6  21   6        2.45        0.00     75.63 o 
  -9  22   6        1.96        0.00     23.51 o 
  -8  22   6        0.54        0.00     25.62 o 
  -7  22   6      210.77      205.85     30.49 o 
  -6  22   6        5.98       67.36     64.36 o 
  -5  22   6      123.50       81.31     66.62 o 
  -4  22   6        2.68        0.00    187.42 o 
  -3  22   6        0.33        0.00     99.69 o 
  -2  22   6      351.77      389.15    239.22 o 
  -1  22   6      677.91      787.94    143.96 o 
   0  22   6       28.60     1059.93    697.43 o 
   1  22   6        0.02        0.00    346.10 o 
   2  22   6      270.03      270.29    310.15 o 
   3  22   6       33.81        0.00     34.90 o 
   4  22   6      136.08       80.96     91.28 o 
   5  22   6        0.02        0.00     91.30 o 
  -9  23   6      110.07       97.04     49.49 o 
  -8  23   6      112.32      125.33     28.33 o 
  -7  23   6       99.23      115.77     26.95 o 
  -6  23   6      498.84      552.67     53.11 o 
  -5  23   6        5.87        0.00     48.99 o 
  -4  23   6     1086.45      254.94    509.83 o 
  -3  23   6        5.26        0.00     65.67 o 
  -2  23   6       10.23        0.00    232.87 o 
  -1  23   6        1.93        6.19    333.16 o 
   0  23   6       26.12        3.89    456.32 o 
   1  23   6      150.68      118.03    497.14 o 
   2  23   6       78.38        0.00    474.75 o 
   3  23   6      105.56      150.26     56.50 o 
   4  23   6      167.72       83.24    145.47 o 
   5  23   6      182.57       90.24    289.35 o 
  -8  24   6       36.69       71.46     26.38 o 
  -7  24   6      590.26      688.35     64.11 o 
  -6  24   6      211.55      102.13     94.69 o 
  -5  24   6       16.77       19.46    114.40 o 
  -4  24   6      469.01      259.29    141.82 o 
  -3  24   6      375.25      356.23    338.07 o 
  -2  24   6       53.14      115.16    272.30 o 
  -1  24   6      329.73      304.31    153.10 o 
   0  24   6      865.40        0.00    643.07 o 
   1  24   6        3.52        0.00    150.18 o 
   2  24   6       30.18       16.24    140.85 o 
   3  24   6      177.66      368.24    606.52 o 
   4  24   6        3.39       10.98     83.84 o 
  -8  25   6      380.89      517.08     54.16 o 
  -7  25   6      372.97      485.27     56.93 o 
  -6  25   6       52.97      106.31     32.92 o 
  -5  25   6      804.88        0.00    959.52 o 
  -4  25   6      483.62      536.22     88.94 o 
  -3  25   6      247.03      234.11    232.57 o 
  -2  25   6      279.47      278.01    585.88 o 
  -1  25   6      841.40        0.00    625.02 o 
   0  25   6        5.26       16.61    198.02 o 
   1  25   6     1453.09      486.10    684.81 o 
   2  25   6      281.84      197.46    303.34 o 
   3  25   6       27.02      498.79    831.52 o 
   4  25   6      117.74      100.74     58.16 o 
  -7  26   6       49.06       62.55     32.78 o 
  -6  26   6      165.21      184.85    254.29 o 
  -5  26   6      465.43        0.00    960.81 o 
  -4  26   6     1432.17        0.00    635.74 o 
  -3  26   6      305.49      426.04    122.48 o 
  -2  26   6       52.77       42.94    237.62 o 
  -1  26   6      364.03      388.17    309.68 o 
   0  26   6      209.31      173.95    127.96 o 
   1  26   6      434.00      440.55    345.65 o 
   2  26   6      378.76      221.56    569.13 o 
   3  26   6      451.34       56.58    533.13 o 
  -6  27   6       32.48       60.11     44.08 o 
  -5  27   6      273.20     1128.18   1165.30 o 
  -4  27   6      126.38      132.60    293.08 o 
  -3  27   6        2.54        0.00    384.38 o 
  -2  27   6      372.87      295.24    186.63 o 
  -1  27   6       42.37      139.47    400.33 o 
   0  27   6        6.26       26.77    142.43 o 
   1  27   6      286.32      479.26    255.79 o 
   2  27   6       63.63       12.34    202.79 o 
  -5  28   6       78.93      101.71    152.40 o 
  -4  28   6        7.37      729.97    738.52 o 
  -3  28   6        5.97       26.55    369.28 o 
  -2  28   6      203.61      244.46    114.57 o 
  -1  28   6        6.40        0.00     87.37 o 
   0  28   6      298.67      324.48    147.93 o 
   1  28   6      164.82      206.47     59.51 o 
  -3  29   6       25.93        0.00    213.61 o 
  -2  29   6      425.83      525.94    518.82 o 
  -1  29   6       51.77       97.93    115.67 o 
 -13   1   7      132.28      137.98     45.73 o 
 -12   1   7      430.09      438.29     40.11 o 
 -11   1   7        0.90        0.00     25.13 o 
 -10   1   7      122.06      126.40     30.32 o 
  -9   1   7      123.11       97.96     18.35 o 
  -8   1   7      178.95      180.82     21.14 o 
  -7   1   7      975.55      990.55     70.08 o 
  -6   1   7      666.98      652.91     48.15 o 
  -5   1   7      193.31      197.83     19.50 o 
  -4   1   7      520.14      461.54     34.51 o 
  -3   1   7     5506.03     5646.52    373.46 o 
  -2   1   7      649.21      611.38     90.63 o 
  -1   1   7       63.93       92.01     40.86 o 
   0   1   7       92.48       43.01     22.95 o 
   1   1   7     3217.75     2972.70    223.55 o 
   2   1   7       26.22       29.61     73.63 o 
   3   1   7      946.25      878.91    239.08 o 
   4   1   7     1459.59     1498.52    308.99 o 
   5   1   7     1507.40     1278.21    192.42 o 
   6   1   7        5.76        4.70    219.06 o 
   7   1   7       24.72        2.77     60.95 o 
   8   1   7        0.63       25.99    102.61 o 
 -13   2   7      145.23      121.97     41.68 o 
 -12   2   7        5.26        0.00     20.19 o 
 -11   2   7      249.06      285.51     29.42 o 
 -10   2   7      828.63      906.54     66.93 o 
  -9   2   7       35.74       62.01     17.22 o 
  -8   2   7      694.95      622.31     47.44 o 
  -7   2   7     1333.20     1301.81     90.45 o 
  -6   2   7        2.49        0.00     12.14 o 
  -5   2   7      798.74      631.14     45.91 o 
  -4   2   7      212.53      248.05     21.19 o 
  -3   2   7        5.78        6.04      9.96 o 
  -2   2   7     8760.29     9129.61    589.66 o 
  -1   2   7      432.01      526.24     72.36 o 
   0   2   7     1072.86     1098.67     83.72 o 
   1   2   7       87.26        0.00    528.61 o 
   2   2   7       56.48       72.24     96.90 o 
   3   2   7        6.07       40.48    468.28 o 
   4   2   7        1.76       58.44    291.17 o 
   5   2   7      295.89      419.14    206.34 o 
   6   2   7       19.15       34.75     58.40 o 
   7   2   7        1.14       65.37    188.62 o 
   8   2   7      227.86      204.57    378.89 o 
 -13   3   7      245.10      222.38     31.26 o 
 -12   3   7      710.59      719.73     57.43 o 
 -11   3   7       12.44        7.29     17.67 o 
 -10   3   7      209.50      224.95     25.22 o 
  -9   3   7      511.29      544.79     63.34 o 
  -8   3   7     1036.73      991.75     69.93 o 
  -7   3   7     2083.48     2024.29    137.60 o 
  -6   3   7     1113.68     1045.91     72.05 o 
  -5   3   7      354.64      372.69     29.41 o 
  -4   3   7       57.82       45.42     11.59 o 
  -3   3   7        9.01        0.00     12.67 o 
  -2   3   7     5234.00     4893.08    317.11 o 
  -1   3   7       14.42      113.28     96.71 o 
   0   3   7     9171.71     9064.44    680.02 o 
   1   3   7       34.79       18.63     47.96 o 
   2   3   7       12.27       23.79     44.54 o 
   3   3   7       15.52        5.73     90.10 o 
   4   3   7     2403.52     2417.57    230.06 o 
   5   3   7        0.35       29.67     73.93 o 
   6   3   7     1102.60     1057.32    363.75 o 
   7   3   7      341.78      346.07    222.28 o 
   8   3   7       36.62        0.00     30.87 o 
 -13   4   7      303.16      325.01     35.88 o 
 -12   4   7       31.06       60.93     21.69 o 
 -11   4   7     1100.59     1184.97     84.71 o 
 -10   4   7       81.66      110.34     38.02 o 
  -9   4   7      185.44      214.22     23.62 o 
  -8   4   7      712.87      612.85     46.38 o 
  -7   4   7     4458.56     4142.42    276.48 o 
  -6   4   7      229.51      299.05     26.28 o 
  -5   4   7     2064.21     1817.10    123.16 o 
  -4   4   7     2454.12     2532.75    169.22 o 
  -3   4   7      456.26      579.58     87.51 o 
  -2   4   7       52.28      618.19    464.85 o 
  -1   4   7     6055.88     5826.78    377.45 o 
   1   4   7     1355.41     1376.70    338.52 o 
   2   4   7     4295.33     4066.35    303.09 o 
   3   4   7      264.65      369.66    177.40 o 
   4   4   7      352.91      316.48     95.87 o 
   5   4   7        6.71        0.00     82.00 o 
   6   4   7     1522.97     1598.70    309.92 o 
   7   4   7      389.19      440.86    155.81 o 
   8   4   7      159.76      190.92     37.53 o 
 -13   5   7        9.12        5.95     24.61 o 
 -12   5   7      182.36      147.39     24.77 o 
 -11   5   7      266.69      288.16     30.64 o 
 -10   5   7        5.50        0.00     15.16 o 
  -9   5   7      901.06      834.73     71.27 o 
  -8   5   7      674.29      621.74     55.07 o 
  -7   5   7      180.68      201.59     25.80 o 
  -6   5   7       32.71       15.63      8.00 o 
  -5   5   7     6875.05     6279.65    479.16 o 
  -4   5   7     3755.76     3233.59    212.79 o 
  -3   5   7      534.20      607.78     76.49 o 
  -2   5   7       59.33       62.29     18.11 o 
  -1   5   7      406.38     1879.07    812.42 o 
   0   5   7     1978.66     2058.95    145.82 o 
   1   5   7       22.31      539.81    652.48 o 
   2   5   7      281.75     1188.40    852.73 o 
   3   5   7      354.06      419.40     52.38 o 
   4   5   7      160.69      267.98    310.39 o 
   5   5   7       80.95       50.83    107.23 o 
   6   5   7        4.51        0.00    743.71 o 
   7   5   7      505.62      640.27    217.29 o 
   8   5   7       35.94        0.00    140.26 o 
 -13   6   7        7.44        0.00     23.78 o 
 -12   6   7       52.60       46.45     31.12 o 
 -11   6   7       37.73       15.50     21.79 o 
 -10   6   7       54.51       26.99     15.95 o 
  -9   6   7       32.28       40.44     18.77 o 
  -8   6   7      263.33      276.43     26.95 o 
  -7   6   7       11.56       18.89     15.23 o 
  -6   6   7       52.06        0.00     20.38 o 
  -5   6   7       30.52       33.93     12.33 o 
  -4   6   7      522.00      471.58     35.41 o 
  -3   6   7     5812.62     5422.85    398.78 o 
  -2   6   7     1241.71     1229.41     82.96 o 
  -1   6   7      117.69      170.87    103.57 o 
   0   6   7        2.52        0.00    541.10 o 
   1   6   7      398.19      381.04    214.13 o 
   2   6   7        6.25       42.27     54.77 o 
   3   6   7     1956.62     1917.87    178.75 o 
   4   6   7       34.54       71.84     79.46 o 
   5   6   7        1.78        0.00    329.35 o 
   6   6   7       51.59       24.03     77.98 o 
   7   6   7        6.01      714.81   1248.16 o 
   8   6   7       49.15       36.46    202.47 o 
 -13   7   7        9.61        0.00     30.39 o 
 -12   7   7       63.00       48.11     25.40 o 
 -11   7   7        1.11        0.00     23.71 o 
 -10   7   7       92.50       72.88     22.82 o 
  -9   7   7      547.51      488.05     40.41 o 
  -8   7   7       27.27       33.42     16.02 o 
  -7   7   7     1097.06     1068.19     75.72 o 
  -6   7   7      436.65      433.25     34.33 o 
  -5   7   7      179.86      196.64     20.17 o 
  -4   7   7      105.99      111.62     16.69 o 
  -3   7   7      262.16      894.46    494.67 o 
  -2   7   7     1026.16     1055.81     80.86 o 
  -1   7   7       13.24        0.00     80.77 o 
   0   7   7      280.19      198.39    114.74 o 
   1   7   7     1682.99     1674.57    126.05 o 
   2   7   7        7.64        2.18    199.23 o 
   3   7   7     2482.63     2208.43    161.48 o 
   4   7   7      455.36      612.62    202.15 o 
   5   7   7      133.30      178.27    122.25 o 
   6   7   7      504.38      571.26    174.85 o 
   7   7   7       28.88        7.75    152.55 o 
   8   7   7        0.77       13.13     79.06 o 
 -13   8   7      312.84      354.65     51.70 o 
 -12   8   7        2.22        0.00     21.91 o 
 -11   8   7      105.51       80.76     35.78 o 
 -10   8   7      336.38      389.59     41.53 o 
  -9   8   7      319.01      277.40     27.93 o 
  -8   8   7     3966.04     4070.37    272.22 o 
  -7   8   7     1959.33     1961.17    133.23 o 
  -6   8   7      505.44      525.71     40.48 o 
  -5   8   7      619.16      659.52     48.60 o 
  -4   8   7     4880.95     4856.64    322.58 o 
  -3   8   7      464.91      486.64    109.93 o 
  -2   8   7       80.32       83.75     17.10 o 
  -1   8   7      939.14      734.56    153.11 o 
   0   8   7      787.98      786.31    169.53 o 
   1   8   7      227.93      837.88    784.49 o 
   2   8   7     1568.99     1460.81    214.92 o 
   3   8   7      867.32     1048.17    146.74 o 
   4   8   7      974.53     1012.58    239.47 o 
   5   8   7     1524.19     1416.53    209.52 o 
   6   8   7      108.71      136.66    317.68 o 
   7   8   7        3.68        0.00    144.65 o 
   8   8   7      113.38      128.81     34.31 o 
 -12   9   7      321.73      278.96     36.97 o 
 -11   9   7      590.10      596.76     55.77 o 
 -10   9   7      194.52      243.03     56.48 o 
  -9   9   7     1734.95     1708.95    137.49 o 
  -8   9   7     1415.79     1472.02    118.54 o 
  -7   9   7      545.83      503.22     39.86 o 
  -6   9   7     1483.96     1497.21    103.02 o 
  -5   9   7      175.59      165.93     18.84 o 
  -3   9   7     3320.92     3109.17    202.74 o 
  -2   9   7     3006.45     3270.75    217.76 o 
  -1   9   7     3135.59     3010.28    257.18 o 
   0   9   7     1504.93     1667.77    267.15 o 
   1   9   7     3034.98     3182.65    239.10 o 
   2   9   7      134.20     1292.90    568.06 o 
   3   9   7     2715.85     2872.04    217.36 o 
   4   9   7     1517.90     1513.16    143.14 o 
   5   9   7       40.71       35.38     21.88 o 
   6   9   7      529.61      379.67    179.42 o 
   7   9   7      882.98      854.70    270.03 o 
   8   9   7       19.01        0.00    170.31 o 
 -12  10   7       15.29       19.12     25.95 o 
 -11  10   7      175.51      184.70     64.48 o 
 -10  10   7       74.68        0.00     29.70 o 
  -9  10   7       16.49       24.29     34.73 o 
  -8  10   7     2981.41     2701.65    211.23 o 
  -7  10   7     1426.54     1311.88    106.74 o 
  -6  10   7      255.74      283.67     25.81 o 
  -5  10   7     1591.73     1470.04    100.43 o 
  -4  10   7      968.66      833.83     74.17 o 
  -3  10   7      764.07      884.64     62.39 o 
  -2  10   7     1317.58     1515.49    120.26 o 
  -1  10   7     2406.36     2376.52    182.33 o 
   0  10   7     3161.71     1988.09    226.41 o 
   1  10   7     1558.96     1726.15    366.57 o 
   2  10   7      790.23      771.14    184.79 o 
   3  10   7      401.73     1445.11   1098.95 o 
   4  10   7      822.49      836.36     85.42 o 
   5  10   7     1062.87      790.57    196.91 o 
   6  10   7       47.10       58.86    193.60 o 
   7  10   7       32.05       18.24     26.24 o 
   8  10   7      425.53      500.26    272.63 o 
 -12  11   7      610.70      661.06     78.48 o 
 -11  11   7        6.53        4.31     27.61 o 
 -10  11   7      132.93      126.65     26.90 o 
  -9  11   7      122.14      116.12     24.55 o 
  -8  11   7     2050.20     1968.17    155.57 o 
  -7  11   7     1217.56     1179.37     97.30 o 
  -6  11   7     2155.58     2062.92    161.47 o 
  -5  11   7       59.54       40.36     19.38 o 
  -4  11   7      259.09      293.33     86.76 o 
  -3  11   7     1696.19     1606.88    123.92 o 
  -2  11   7      872.18      785.19     65.09 o 
  -1  11   7      366.22      406.97     36.90 o 
   0  11   7       22.68      420.41    627.38 o 
   1  11   7      197.65      879.72    804.76 o 
   2  11   7      492.79      504.91    158.61 o 
   3  11   7      551.77      518.11    107.13 o 
   4  11   7     2290.88     2244.06    362.20 o 
   5  11   7        0.09       12.90     49.84 o 
   6  11   7      433.84      437.38    143.61 o 
   7  11   7      455.45       30.92    391.50 o 
   8  11   7       29.82       24.62     68.62 o 
 -12  12   7       27.30        2.75     34.34 o 
 -11  12   7       45.79       41.30     29.71 o 
 -10  12   7       38.56       28.65     25.87 o 
  -9  12   7      323.45      334.54     46.37 o 
  -8  12   7      164.89      117.05     28.13 o 
  -7  12   7      205.32      225.20     35.62 o 
  -6  12   7      370.84      343.18     35.49 o 
  -5  12   7       81.29       57.12     39.06 o 
  -4  12   7      481.99      496.52     40.40 o 
  -3  12   7      444.45      406.57     31.93 o 
  -2  12   7       85.72     1521.74    552.30 o 
  -1  12   7      223.02      266.78    193.06 o 
   0  12   7      238.97      289.82     74.36 o 
   1  12   7      209.83      218.49    135.25 o 
   2  12   7        0.44        6.90    194.64 o 
   3  12   7        4.97      669.03    458.06 o 
   4  12   7        0.25        0.00     21.98 o 
   5  12   7      100.22       62.20     92.93 o 
   6  12   7      119.48       88.27    137.25 o 
   7  12   7      304.77      360.54    145.37 o 
 -12  13   7       10.38        0.00     24.83 o 
 -11  13   7      124.21      114.70     28.84 o 
 -10  13   7       96.99      136.60     27.50 o 
  -9  13   7       10.01       16.38     31.31 o 
  -8  13   7        1.41        0.00     21.59 o 
  -7  13   7      264.13      273.91     35.50 o 
  -6  13   7      681.15      638.64     56.60 o 
  -5  13   7      134.95      634.10    642.82 o 
  -4  13   7      529.92      550.58     48.36 o 
  -3  13   7      269.39      338.33     42.10 o 
  -2  13   7      151.11      201.84     87.80 o 
  -1  13   7      112.24     1538.34    757.74 o 
   0  13   7     1363.60      124.42    508.99 o 
   1  13   7      654.08      356.11    416.38 o 
   2  13   7      105.11       77.94    117.67 o 
   3  13   7      384.76      426.40    146.82 o 
   4  13   7        1.19        0.00     68.09 o 
   5  13   7        6.34        0.00     93.74 o 
   6  13   7        2.42       14.24     94.29 o 
   7  13   7       29.24        0.00    233.01 o 
 -12  14   7       35.07       68.38     38.00 o 
 -11  14   7      403.15      391.37     44.99 o 
 -10  14   7       13.45        0.00     26.38 o 
  -9  14   7      103.27      105.70     24.99 o 
  -8  14   7       36.34       51.26     21.16 o 
  -7  14   7      669.32      697.98     61.18 o 
  -6  14   7      707.05      700.24     60.79 o 
  -5  14   7      830.30      883.40    141.70 o 
  -4  14   7      314.49      431.36    141.29 o 
  -3  14   7      529.33      548.61     59.12 o 
  -2  14   7     1140.52      211.96    420.89 o 
  -1  14   7      171.85      202.54     47.93 o 
   0  14   7     2024.86     1931.19    142.36 o 
   1  14   7       61.68      909.90    824.33 o 
   2  14   7       72.20       85.58     38.99 o 
   3  14   7        0.61       25.77    153.17 o 
   4  14   7      252.19      240.51    312.19 o 
   5  14   7       44.71        0.00     60.45 o 
   6  14   7       98.51       56.40    121.45 o 
   7  14   7       29.86       11.26    152.77 o 
 -11  15   7      366.54      356.22     42.95 o 
 -10  15   7      212.84      258.27     43.73 o 
  -9  15   7       57.09       34.43     26.42 o 
  -8  15   7        7.62        3.68     19.64 o 
  -7  15   7      468.30      498.77     47.56 o 
  -6  15   7     2029.77     1978.50    156.10 o 
  -5  15   7     2052.69     2236.20    172.19 o 
  -4  15   7       81.48      750.25    407.58 o 
  -3  15   7     3612.42     3402.32    510.07 o 
  -2  15   7       31.62     2268.49   1051.80 o 
  -1  15   7        3.21        6.73    101.65 o 
   1  15   7     3511.81     4022.70    310.99 o 
   2  15   7       34.95       17.08     92.36 o 
   3  15   7     1077.13        0.00    397.94 o 
   4  15   7       22.39        5.74     40.43 o 
   5  15   7        0.71        0.00     24.74 o 
   6  15   7      523.62      655.53    128.14 o 
   7  15   7      261.51      139.59    204.19 o 
 -11  16   7      282.13      273.71     37.65 o 
 -10  16   7      436.60      627.75     60.10 o 
  -9  16   7        2.26       20.59     33.47 o 
  -8  16   7      422.72      455.33     46.15 o 
  -7  16   7      421.65      435.08     42.98 o 
  -6  16   7       12.50        0.00     16.61 o 
  -5  16   7      910.75      985.97     82.49 o 
  -4  16   7     2165.99      478.29    386.71 o 
  -2  16   7      455.98        0.00    751.61 o 
  -1  16   7     3018.07        0.00    433.67 o 
   0  16   7       31.83      314.21    449.80 o 
   2  16   7       15.77        0.00    106.71 o 
   3  16   7       41.02       63.52     44.87 o 
   4  16   7      147.82      142.38    101.69 o 
   5  16   7       78.93      109.09     71.63 o 
   6  16   7       12.33        0.00    124.46 o 
 -11  17   7       37.34       20.03     25.04 o 
 -10  17   7       21.62        0.00     23.69 o 
  -9  17   7      189.61      279.45     55.78 o 
  -8  17   7      390.64      452.05     46.40 o 
  -7  17   7      277.35      356.00     38.42 o 
  -6  17   7      415.22      445.44     57.71 o 
  -5  17   7      182.73      181.33     72.61 o 
  -3  17   7      273.69      315.39    267.85 o 
  -2  17   7     2272.56        0.00    792.98 o 
  -1  17   7      180.88      732.75    653.90 o 
   0  17   7     3893.26      449.76    931.58 o 
   1  17   7      188.79      186.13     41.35 o 
   2  17   7      121.16      165.26     33.79 o 
   3  17   7       32.64       25.90     83.44 o 
   4  17   7      301.96      366.17    125.47 o 
   5  17   7      437.48      402.67    401.58 o 
   6  17   7      462.86      491.01    185.63 o 
 -10  18   7        1.85       32.90     25.00 o 
  -9  18   7       25.35       16.54     23.69 o 
  -8  18   7       82.20      105.93     25.02 o 
  -7  18   7       48.65       41.88     22.44 o 
  -6  18   7      453.35      404.77     69.42 o 
  -5  18   7     1036.25     1022.84    186.81 o 
  -4  18   7      113.79      105.95    117.01 o 
  -3  18   7      358.21      368.32    190.26 o 
  -2  18   7      657.37     2292.86    512.73 o 
  -1  18   7      803.46      932.22    168.53 o 
   0  18   7      151.68     1613.30    810.18 o 
   1  18   7     1095.34        0.00    395.74 o 
   2  18   7        2.07        9.16     63.29 o 
   3  18   7        2.70        0.00    254.05 o 
   4  18   7        0.96        0.00    187.87 o 
   5  18   7       11.71        0.00     57.39 o 
   6  18   7       33.68       43.95     30.08 o 
 -10  19   7        0.12        0.00     31.96 o 
  -9  19   7        6.36        0.00     22.65 o 
  -8  19   7        4.82       31.97     22.71 o 
  -7  19   7      140.15      205.43     30.53 o 
  -6  19   7      102.35       45.11     18.21 o 
  -5  19   7      175.09      222.48    250.40 o 
  -4  19   7      149.62      158.56     70.92 o 
  -3  19   7      189.62      181.76    158.02 o 
  -2  19   7       25.49      921.49    592.49 o 
  -1  19   7       87.79       95.50     26.06 o 
   0  19   7      210.73      298.90     70.46 o 
   1  19   7        1.01      947.14    487.92 o 
   2  19   7      293.13      271.19    267.91 o 
   3  19   7      222.65      193.82    321.71 o 
   4  19   7        0.58        0.00     61.28 o 
   5  19   7        8.24        0.00     85.17 o 
   6  19   7       47.40        0.00     63.37 o 
 -10  20   7      172.11      207.01     34.06 o 
  -9  20   7        5.07        7.82     23.55 o 
  -8  20   7       61.39       51.39     24.64 o 
  -7  20   7      415.91      424.76     44.13 o 
  -6  20   7        0.06        0.00     14.57 o 
  -5  20   7      303.71      344.25    103.62 o 
  -4  20   7      219.32      244.41     45.34 o 
  -3  20   7      299.44      395.86     48.87 o 
  -2  20   7      161.15      153.69     99.54 o 
  -1  20   7      579.96      487.78    192.23 o 
   0  20   7        0.79        0.00     22.47 o 
   1  20   7       80.84        5.56    120.02 o 
   2  20   7     1474.56        0.00    411.30 o 
   3  20   7      201.42      267.23    221.03 o 
   4  20   7       59.80       49.95    144.04 o 
   5  20   7        3.64        0.00    109.08 o 
  -9  21   7      532.67      628.83     61.10 o 
  -8  21   7       28.36       33.88     61.08 o 
  -7  21   7        0.70       14.22     22.05 o 
  -6  21   7      295.34      358.71     47.54 o 
  -5  21   7      146.83      235.99    134.48 o 
  -4  21   7        6.24       35.75     48.96 o 
  -3  21   7       60.11       43.84     32.46 o 
  -2  21   7        7.33        0.00     65.53 o 
  -1  21   7      119.79       65.86     76.96 o 
   0  21   7     1334.18     1293.45    181.07 o 
   1  21   7      442.19      356.32    164.16 o 
   2  21   7       28.42      903.41    486.73 o 
   3  21   7      593.20        0.00    340.21 o 
   4  21   7      504.27      300.29    302.94 o 
   5  21   7       18.79        0.00    170.35 o 
  -9  22   7        1.43        0.00     24.33 o 
  -8  22   7      528.42      591.49     57.22 o 
  -7  22   7      688.53      747.84     66.99 o 
  -6  22   7       26.09       43.41     28.29 o 
  -5  22   7      166.01      176.49     37.13 o 
  -4  22   7       87.54       95.90     43.30 o 
  -3  22   7      596.52        0.00    367.15 o 
  -2  22   7      756.38      802.00    220.47 o 
  -1  22   7      188.11      201.96     50.61 o 
   0  22   7        2.51       15.22    106.43 o 
   1  22   7      295.89      196.50    269.08 o 
   2  22   7      318.60      236.11    265.77 o 
   3  22   7      155.81      121.53     47.33 o 
   4  22   7        9.12        0.00    155.45 o 
  -8  23   7       96.54       47.81     29.71 o 
  -7  23   7       17.33       14.79     48.60 o 
  -6  23   7      373.58      397.20     52.27 o 
  -5  23   7        6.45        0.00     97.93 o 
  -4  23   7        0.30        0.00     55.88 o 
  -3  23   7      611.73      471.17    155.11 o 
  -2  23   7      789.74        0.00    499.60 o 
  -1  23   7        0.75       37.94     38.00 o 
   0  23   7     1411.28        0.00    652.85 o 
   1  23   7      324.07      368.49    179.03 o 
   2  23   7       64.83       65.04     93.46 o 
   3  23   7        1.81       13.63     80.24 o 
   4  23   7      714.28      628.35    225.29 o 
  -8  24   7       41.87       48.60     25.41 o 
  -7  24   7      245.14      256.95     41.70 o 
  -6  24   7       36.22       62.93     29.58 o 
  -5  24   7      108.34      101.03     56.39 o 
  -4  24   7      131.25      203.73    609.52 o 
  -3  24   7        5.22        7.05    130.30 o 
  -2  24   7       38.28      672.80    531.46 o 
  -1  24   7       23.98       25.90    254.35 o 
   0  24   7      106.85        0.00    305.21 o 
   1  24   7       44.48       63.39    195.24 o 
   2  24   7      236.67      269.79    242.03 o 
   3  24   7      118.20       85.23    116.31 o 
  -7  25   7       10.19        0.00     26.90 o 
  -6  25   7       77.90       85.21     43.26 o 
  -5  25   7       11.78      954.80   1039.78 o 
  -4  25   7      239.93      180.61    386.12 o 
  -3  25   7       10.80        4.88    285.24 o 
  -2  25   7        3.36        0.00    128.37 o 
  -1  25   7        9.37        0.00    347.40 o 
   0  25   7        0.88     1258.24    794.47 o 
   1  25   7       16.44        0.00    194.96 o 
   2  25   7      209.25      388.78    225.29 o 
  -6  26   7        5.01       83.92     44.55 o 
  -5  26   7       78.82      215.30    302.61 o 
  -4  26   7      216.97      197.88    145.56 o 
  -3  26   7       12.23        0.00    480.93 o 
  -2  26   7       29.95       26.76     56.84 o 
  -1  26   7        2.46       28.84    219.29 o 
   0  26   7      157.61      182.11    237.47 o 
   1  26   7      119.67      118.83    338.37 o 
   2  26   7       32.46       36.66    101.37 o 
  -5  27   7      353.78      214.40    545.70 o 
  -4  27   7       72.51       57.91    313.16 o 
  -3  27   7      590.19        0.00    569.75 o 
  -2  27   7      131.77       51.80    416.66 o 
  -1  27   7        4.33      193.87     68.84 o 
   0  27   7      322.64      356.57    265.31 o 
  -3  28   7        2.92        0.00    237.21 o 
  -2  28   7       53.33       25.03    222.50 o 
  -1  28   7      540.49        0.00    684.77 o 
 -13   0   8        3.13       19.28     31.10 o 
 -12   0   8      902.00      854.52     92.88 o 
 -11   0   8      700.45      647.86     73.66 o 
 -10   0   8      635.08      732.00    133.24 o 
  -9   0   8      991.49      827.64     86.55 o 
  -8   0   8     1123.51     1019.42    103.67 o 
  -7   0   8       20.93       12.07     29.52 o 
  -6   0   8       13.27        0.00     18.71 o 
  -5   0   8     1327.01     1105.26    108.34 o 
  -4   0   8      691.94      794.91     80.16 o 
  -3   0   8     5958.67     5745.11    536.54 o 
  -2   0   8     1530.97     1580.48    151.62 o 
   0   0   8     2979.14     2665.48    802.82 o 
   1   0   8      821.31     2870.06   1126.76 o 
   3   0   8        3.21      898.23    787.20 o 
   4   0   8      398.81      278.12    311.16 o 
   5   0   8      211.64      283.39    180.56 o 
   6   0   8      688.36      653.74    104.48 o 
   7   0   8       51.40       34.04     36.59 o 
   8   0   8      187.66      105.96     49.03 o 
 -13   1   8      166.89      167.91     27.45 o 
 -12   1   8       52.76       22.63     20.16 o 
 -11   1   8        0.72       15.74     17.96 o 
 -10   1   8      672.76      649.60     51.03 o 
  -9   1   8        3.34        0.00     14.95 o 
  -8   1   8      764.52      729.59     54.25 o 
  -7   1   8     1447.26     1265.82     88.08 o 
  -6   1   8     2732.23     2622.24    176.40 o 
  -5   1   8      667.19      609.97     50.83 o 
  -4   1   8      238.17      270.40     23.89 o 
  -3   1   8     1535.52     1511.83    102.93 o 
  -2   1   8      128.09      140.61     19.11 o 
  -1   1   8     4547.15     4904.29    374.72 o 
   0   1   8      554.87      674.12     75.52 o 
   1   1   8     1870.19     1934.56    179.09 o 
   2   1   8     2284.25      512.18    461.91 o 
   3   1   8     1670.67     1355.07    262.68 o 
   4   1   8       11.91        0.00     54.13 o 
   5   1   8     1123.22     1114.52    207.99 o 
   6   1   8       81.30      195.40    177.69 o 
   7   1   8       51.81       67.82     28.85 o 
   8   1   8      311.74      291.59    109.59 o 
 -13   2   8        0.02       28.37     21.25 o 
 -12   2   8      224.00      240.22     40.79 o 
 -11   2   8      102.20       84.68     23.58 o 
 -10   2   8       11.37        0.00     21.24 o 
  -9   2   8      203.41      156.72     21.60 o 
  -8   2   8      908.15      854.65     62.19 o 
  -7   2   8      664.07      612.87     46.31 o 
  -6   2   8        6.80        0.00     12.88 o 
  -5   2   8      137.57      125.38     16.59 o 
  -4   2   8      205.90      206.53     19.69 o 
  -3   2   8      235.00      228.57     20.87 o 
  -2   2   8       66.93       19.93     24.48 o 
  -1   2   8     2439.28     2470.88    186.98 o 
   0   2   8     2565.46     2687.12    200.32 o 
   1   2   8     2542.69     2525.10    208.17 o 
   2   2   8      100.82      112.97     37.93 o 
   3   2   8       75.62     1412.68    959.57 o 
   4   2   8      822.38        0.00    490.17 o 
   5   2   8      258.11      234.62    266.43 o 
   6   2   8       21.54        0.00     77.81 o 
   7   2   8       53.85       94.31     90.21 o 
   8   2   8        0.14        0.00     27.00 o 
 -13   3   8       95.71      184.66     65.83 o 
 -12   3   8       95.32      116.49     23.85 o 
 -11   3   8        4.85        0.00     18.14 o 
 -10   3   8      648.99      516.45     42.68 o 
  -9   3   8      213.24      213.50     24.34 o 
  -8   3   8      648.54      646.68     49.47 o 
  -7   3   8       50.05       85.10     16.20 o 
  -6   3   8      144.52      132.85     19.81 o 
  -5   3   8      131.94      129.60     19.87 o 
  -4   3   8     2193.65     2278.68    153.29 o 
  -3   3   8      509.94      460.27     90.20 o 
  -2   3   8      360.09      392.50     66.47 o 
  -1   3   8      144.75      133.77     19.00 o 
   0   3   8       23.58        0.00    582.47 o 
   1   3   8      110.39      444.58    685.25 o 
   2   3   8      978.47      942.28     95.07 o 
   3   3   8     1157.85     1079.49    158.94 o 
   4   3   8        4.60       26.86    142.07 o 
   5   3   8      540.56      579.25    217.71 o 
   6   3   8        0.35       24.03     40.56 o 
   7   3   8        0.61       46.44    130.35 o 
   8   3   8       19.63       86.48     32.62 o 
 -13   4   8        4.34        0.00     31.63 o 
 -12   4   8       68.91       89.29     22.29 o 
 -11   4   8      355.89      342.31     37.12 o 
 -10   4   8        2.67        0.00     16.73 o 
  -9   4   8       53.83       49.56     16.61 o 
  -8   4   8      238.59      208.22     23.29 o 
  -7   4   8       55.79       48.22     15.85 o 
  -6   4   8      786.71      807.09     58.09 o 
  -5   4   8     2111.57     2178.11    147.15 o 
  -4   4   8      792.98      863.67     61.24 o 
  -3   4   8      570.75      596.73     43.14 o 
  -2   4   8      877.41      734.29    110.72 o 
  -1   4   8       30.84       16.21     52.77 o 
   0   4   8     1497.32     1439.66    110.93 o 
   1   4   8      217.93      236.90     65.89 o 
   2   4   8      567.93      462.52    223.62 o 
   3   4   8       67.30       41.00    166.33 o 
   4   4   8        3.85        7.47     83.44 o 
   5   4   8      324.88      404.70    367.47 o 
   6   4   8      334.59      370.42    119.81 o 
   7   4   8      108.41       95.60     49.87 o 
 -13   5   8      223.18      241.32     36.23 o 
 -12   5   8        1.09        0.00     56.29 o 
 -11   5   8        7.48       25.01     22.16 o 
 -10   5   8      545.19      525.54     43.57 o 
  -9   5   8       10.87       21.12     15.38 o 
  -8   5   8     1646.94     1473.21    102.56 o 
  -7   5   8     3088.21     3018.21    202.08 o 
  -6   5   8      123.78      145.21     18.32 o 
  -5   5   8      816.47      795.11     57.22 o 
  -4   5   8     3061.33     3087.14    206.45 o 
  -3   5   8      436.71      498.01    156.28 o 
  -2   5   8      545.69      546.04    128.27 o 
  -1   5   8     2233.30     2213.15    172.85 o 
   0   5   8      738.19      623.28     63.35 o 
   1   5   8      873.44      924.52    136.77 o 
   2   5   8       18.33       31.77    129.51 o 
   3   5   8       82.59      138.63    164.14 o 
   4   5   8        1.20       27.83    115.90 o 
   5   5   8     1963.13     1851.38    176.80 o 
   6   5   8      379.38      349.61    249.53 o 
   7   5   8       51.45       63.15    111.67 o 
 -13   6   8       27.29       35.33     29.88 o 
 -12   6   8      567.72      496.02     53.54 o 
 -11   6   8      117.22      147.93     27.85 o 
 -10   6   8        0.05        0.00     26.91 o 
  -9   6   8       30.90       18.59     15.64 o 
  -8   6   8     1923.08     1878.53    128.42 o 
  -7   6   8     1090.80     1139.54     79.90 o 
  -6   6   8     4857.37     4556.53    349.51 o 
  -5   6   8      701.91      755.82     62.92 o 
  -4   6   8        8.24        0.00     15.38 o 
  -3   6   8      629.61      663.76    103.98 o 
  -2   6   8      791.58      996.68    208.77 o 
  -1   6   8     1733.61     1866.41    142.07 o 
   0   6   8     3344.20     3621.17    267.46 o 
   1   6   8     3350.24     3475.89    266.96 o 
   2   6   8     1242.91     1153.53    212.92 o 
   3   6   8      277.83      257.98     35.84 o 
   4   6   8     1676.78      291.63    655.49 o 
   5   6   8      491.77      499.86     79.76 o 
   6   6   8       11.25       46.85    294.75 o 
   7   6   8      312.28      371.51     86.71 o 
 -12   7   8      178.15      219.64     33.75 o 
 -11   7   8        6.59       17.23     32.40 o 
 -10   7   8       53.89       76.51     22.43 o 
  -9   7   8       58.73       35.87     20.84 o 
  -8   7   8       17.22       25.75     15.61 o 
  -7   7   8     5487.21     5195.52    345.55 o 
  -6   7   8     2612.66     2296.93    155.06 o 
  -5   7   8     1199.08     1227.93     85.02 o 
  -4   7   8      680.00      523.15     39.06 o 
  -3   7   8      506.82      500.78    175.87 o 
  -2   7   8        0.31      749.52   1099.48 o 
  -1   7   8     1109.18     1360.28    105.48 o 
   0   7   8     6918.04     7365.33    556.94 o 
   1   7   8      191.80      838.94    805.35 o 
   2   7   8     1517.13     1648.86    125.89 o 
   3   7   8       97.46        0.00    590.14 o 
   4   7   8       95.75      125.03    109.79 o 
   5   7   8      349.28      341.11    179.62 o 
   6   7   8      800.41      810.87    165.38 o 
   7   7   8        5.41       18.29     99.50 o 
 -12   8   8      224.21      219.01     33.71 o 
 -11   8   8      187.00      207.24     50.26 o 
 -10   8   8       27.55       24.52     20.16 o 
  -9   8   8        5.66        0.00     25.63 o 
  -8   8   8     1424.89     1420.49     99.19 o 
  -7   8   8       62.46       43.85     15.59 o 
  -6   8   8      342.51      327.86     28.44 o 
  -5   8   8      794.78      754.85     54.32 o 
  -4   8   8      281.49      335.86     28.08 o 
  -3   8   8      629.33      613.75    243.68 o 
  -2   8   8     1409.40     1279.21    200.28 o 
  -1   8   8       11.32       32.59     15.91 o 
   0   8   8      200.18     1183.10    841.18 o 
   1   8   8      623.78      621.60    148.21 o 
   2   8   8       10.57       21.24    139.38 o 
   3   8   8      749.23      692.70    180.57 o 
   4   8   8      145.00      127.70    141.76 o 
   5   8   8      139.22      173.46    191.47 o 
   6   8   8       12.76       10.98    273.61 o 
   7   8   8       86.18      145.08    126.98 o 
 -12   9   8      178.43       99.57     46.47 o 
 -11   9   8        4.23       83.06     25.62 o 
 -10   9   8        4.06        0.00     20.16 o 
  -9   9   8       26.08        1.01     26.91 o 
  -8   9   8      119.07      110.70     22.90 o 
  -7   9   8      108.43       84.18     17.18 o 
  -6   9   8      140.53      164.22     31.57 o 
  -5   9   8      119.85      152.73     18.57 o 
  -4   9   8      158.74      120.23     22.07 o 
  -3   9   8     1323.75     1363.87    159.84 o 
  -2   9   8      178.91      139.67     26.79 o 
  -1   9   8     2271.70     2542.20    185.82 o 
   0   9   8     2495.29     2355.28    204.50 o 
   1   9   8     1319.10     1648.74    251.05 o 
   2   9   8      254.57      341.86    100.75 o 
   3   9   8       14.45       25.27    245.09 o 
   4   9   8       69.15       62.74     58.08 o 
   5   9   8      127.88      146.66    156.45 o 
   6   9   8        0.17        9.27     80.35 o 
   7   9   8        9.93        0.00    106.44 o 
 -12  10   8        8.39       26.66     23.69 o 
 -11  10   8        8.34        6.75     23.40 o 
 -10  10   8      112.01      100.23     24.95 o 
  -9  10   8      112.73      129.44     23.77 o 
  -8  10   8       61.94       93.53     26.18 o 
  -7  10   8       14.34        7.63     21.63 o 
  -6  10   8       68.34       27.05     14.72 o 
  -5  10   8       20.67       25.51     16.99 o 
  -4  10   8       12.46        0.96     14.51 o 
  -3  10   8      481.44      427.85     88.29 o 
  -2  10   8       50.40       34.55     96.40 o 
  -1  10   8      125.45      130.94     26.59 o 
   0  10   8        1.46        0.00     45.34 o 
   1  10   8     1028.90     1153.33     89.46 o 
   2  10   8      937.90      897.20     73.29 o 
   3  10   8        0.93        1.60    102.97 o 
   4  10   8       34.39       27.55    164.33 o 
   5  10   8       10.94        0.00     36.18 o 
   6  10   8       17.36       58.85     26.78 o 
   7  10   8        5.04        3.68    235.79 o 
 -12  11   8      198.67      170.24     32.39 o 
 -11  11   8       35.05       21.21     30.17 o 
 -10  11   8       82.53       37.12     25.78 o 
  -9  11   8      915.50      771.04     66.98 o 
  -8  11   8      806.52      910.15     77.01 o 
  -7  11   8      102.91       77.24     20.43 o 
  -6  11   8        7.07        0.00     27.31 o 
  -5  11   8      694.31      697.00     73.42 o 
  -4  11   8     1147.35     1089.54    132.89 o 
  -3  11   8     1412.28     1560.51    206.47 o 
  -2  11   8       72.81       51.75     45.94 o 
  -1  11   8     1634.86     1462.66    165.08 o 
   0  11   8      603.14      776.03    117.12 o 
   1  11   8      172.91      197.10    189.42 o 
   2  11   8        9.40       35.87    180.70 o 
   3  11   8      267.80      335.29     82.36 o 
   4  11   8       37.27        0.00    140.04 o 
   5  11   8      845.72        0.00    343.73 o 
   6  11   8      151.03      162.62    208.31 o 
   7  11   8        0.01        0.00    180.57 o 
 -12  12   8      116.47      164.20     32.02 o 
 -11  12   8      518.33      513.06     65.24 o 
 -10  12   8        8.30       57.19     45.38 o 
  -9  12   8       10.29       34.33     20.22 o 
  -8  12   8      483.21      477.11     45.84 o 
  -7  12   8        0.35        0.00     35.59 o 
  -6  12   8     1220.88     1369.47    135.79 o 
  -5  12   8     1355.93     1433.33    114.60 o 
  -4  12   8      209.65     1437.56    716.25 o 
  -3  12   8      359.19      394.91     87.46 o 
  -2  12   8     3349.31     3435.24    335.31 o 
  -1  12   8      214.14      210.58     40.01 o 
   0  12   8      702.36      869.64    281.11 o 
   1  12   8     1160.37     1175.00    184.14 o 
   2  12   8      302.90      386.01     74.98 o 
   3  12   8      791.99      856.91    147.35 o 
   4  12   8       22.77        8.85     28.21 o 
   5  12   8      439.72      400.86    114.34 o 
   6  12   8      180.26      200.81    359.28 o 
 -12  13   8       83.06       67.61     27.72 o 
 -11  13   8      215.56      234.03     35.55 o 
 -10  13   8       36.63       38.36     21.86 o 
  -9  13   8      173.41      172.52     48.01 o 
  -8  13   8        2.20        0.00     18.94 o 
  -7  13   8     2048.33     1956.31    154.80 o 
  -6  13   8     1499.17     1560.48    124.06 o 
  -5  13   8      473.28      614.72     59.85 o 
  -4  13   8     2068.18     1736.75    343.91 o 
  -3  13   8        5.87        6.06     89.96 o 
  -1  13   8     1677.45     1605.57    225.44 o 
   0  13   8     2566.69     2618.28    199.09 o 
   1  13   8       37.87      618.07    879.25 o 
   2  13   8     1626.75     1587.78    254.14 o 
   3  13   8       76.72      114.28     41.66 o 
   4  13   8       18.26        0.00     95.17 o 
   5  13   8      474.87       10.14    331.12 o 
   6  13   8      187.11      162.64    169.48 o 
 -11  14   8      239.05      336.48     41.55 o 
 -10  14   8       23.20        0.00     21.45 o 
  -9  14   8      165.71      180.81     29.30 o 
  -8  14   8       28.74       13.68     19.87 o 
  -7  14   8      127.63      100.67     46.92 o 
  -6  14   8     2205.30     2209.91    173.91 o 
  -5  14   8       14.94        0.00     20.37 o 
  -3  14   8      871.53      698.89    262.74 o 
  -2  14   8     2285.13        0.00    378.21 o 
  -1  14   8      173.53      271.87    234.08 o 
   0  14   8       12.13        0.00     31.61 o 
   1  14   8        7.60       43.31     75.52 o 
   2  14   8       17.24     1224.25    409.74 o 
   3  14   8      601.30      579.36    116.31 o 
   4  14   8      762.84        0.00    250.87 o 
   5  14   8        3.98       25.16     30.52 o 
   6  14   8       62.13       84.28     72.54 o 
 -11  15   8        0.59        0.00     38.46 o 
 -10  15   8        6.14        0.00     27.63 o 
  -9  15   8        2.85        0.00     19.22 o 
  -8  15   8       61.21       68.56     38.94 o 
  -7  15   8      318.96      328.28     36.48 o 
  -6  15   8      633.48      812.33     69.45 o 
  -5  15   8      388.43      426.47     51.38 o 
  -4  15   8      307.81      362.48    107.94 o 
  -3  15   8      945.53     1030.75    113.80 o 
  -2  15   8     1029.33     1174.26    163.68 o 
  -1  15   8      124.92      171.27    159.00 o 
   0  15   8       47.60        0.00     63.26 o 
   1  15   8      193.58      202.84     61.77 o 
   2  15   8        4.01       29.97     66.24 o 
   3  15   8       93.38       78.06     20.78 o 
   4  15   8        7.84       48.22     70.49 o 
   5  15   8      314.54      281.62    173.42 o 
   6  15   8       26.67       52.99    161.67 o 
 -11  16   8       16.57        6.98     24.87 o 
 -10  16   8        0.29       56.39     27.68 o 
  -9  16   8      106.24      162.53     28.45 o 
  -8  16   8       29.42        3.42     34.00 o 
  -7  16   8        9.72        0.00     20.70 o 
  -6  16   8      210.49      177.05     27.12 o 
  -5  16   8      656.09      607.13     67.75 o 
  -4  16   8        0.19      431.38    698.10 o 
  -3  16   8      306.07     1507.93    877.37 o 
  -2  16   8       31.21      784.70    477.33 o 
  -1  16   8       10.64        7.97     50.68 o 
   0  16   8      153.71      103.11    148.41 o 
   1  16   8        6.44        0.00     83.61 o 
   2  16   8       53.72       31.50     41.12 o 
   3  16   8      101.16       89.11     38.47 o 
   4  16   8      199.58      248.64    115.49 o 
   5  16   8       25.88        0.00     76.69 o 
 -10  17   8      171.89      188.70     52.84 o 
  -9  17   8        0.69        0.00     22.07 o 
  -8  17   8       36.79       54.85     22.67 o 
  -7  17   8      118.34      129.58     40.30 o 
  -6  17   8     1152.05     1107.48    112.05 o 
  -5  17   8       14.69       34.12     30.17 o 
  -4  17   8        2.58        0.00     94.40 o 
  -3  17   8      640.89      713.58    132.41 o 
  -2  17   8        0.33        0.00     58.15 o 
  -1  17   8      402.69        0.00    551.89 o 
   0  17   8      202.39      102.05     90.09 o 
   1  17   8      186.89      230.08    106.62 o 
   2  17   8        3.85       74.24    212.83 o 
   3  17   8     1329.76        5.41    345.78 o 
   4  17   8      139.39      193.06     93.63 o 
   5  17   8       50.30       51.11     83.07 o 
 -10  18   8        0.53       29.36     25.75 o 
  -9  18   8      535.93      554.84     67.88 o 
  -8  18   8      413.59      427.12     67.70 o 
  -7  18   8        1.18        0.00     23.53 o 
  -6  18   8      858.57      914.93     95.88 o 
  -5  18   8      181.63      197.04     33.28 o 
  -4  18   8        7.39        0.24     45.37 o 
  -3  18   8      839.18      933.15    153.60 o 
  -2  18   8      367.38      342.68    123.27 o 
  -1  18   8       70.38      617.66    464.42 o 
   0  18   8      440.19      460.94    112.64 o 
   1  18   8      330.06      320.23    284.22 o 
   2  18   8       67.81       33.39    149.33 o 
   3  18   8        9.07       11.59    152.17 o 
   4  18   8      327.36      407.83    167.38 o 
   5  18   8       41.47       57.03    141.35 o 
 -10  19   8      205.28      226.98     35.47 o 
  -9  19   8      202.17      208.59     32.96 o 
  -8  19   8       54.15       46.69     23.48 o 
  -7  19   8      726.73      789.69     86.38 o 
  -6  19   8       10.00        0.00     47.20 o 
  -5  19   8      101.60       52.40     25.67 o 
  -4  19   8      145.05      114.04    188.28 o 
  -3  19   8     1101.57     1063.51    207.00 o 
  -2  19   8       41.29       38.79     46.04 o 
  -1  19   8     1339.96        0.00    860.51 o 
   0  19   8       88.52       72.98    197.08 o 
   1  19   8       16.27       25.20     82.59 o 
   2  19   8      219.20      147.88    114.23 o 
   3  19   8      931.68        0.00    337.72 o 
   4  19   8      103.04       55.33     94.33 o 
  -9  20   8      122.28       59.97     26.18 o 
  -8  20   8      521.19      556.73     55.00 o 
  -7  20   8      131.71      117.08     32.05 o 
  -6  20   8      374.22      376.67     49.96 o 
  -5  20   8      320.34      347.92     47.08 o 
  -4  20   8       95.60       32.22    165.08 o 
  -3  20   8       14.10      728.84    353.39 o 
  -2  20   8      151.74      192.18     56.36 o 
  -1  20   8      177.71     1412.46   1042.96 o 
   0  20   8      353.56      321.06    151.95 o 
   1  20   8      755.05        0.00    341.95 o 
   2  20   8      194.45      126.14    185.08 o 
   3  20   8      203.94      224.04    185.74 o 
   4  20   8       79.35       14.25    242.21 o 
  -9  21   8       90.70      152.33     32.15 o 
  -8  21   8        0.66        9.44     26.06 o 
  -7  21   8       24.02       27.94     26.24 o 
  -6  21   8      621.52      727.42     81.17 o 
  -5  21   8       63.86       89.85     29.59 o 
  -4  21   8      309.87      343.74     52.96 o 
  -3  21   8       16.34       13.78     34.69 o 
  -2  21   8      120.62      154.50    201.83 o 
  -1  21   8      119.57       85.20    149.68 o 
   0  21   8       65.18       17.13     74.49 o 
   1  21   8        3.47       32.13    376.57 o 
   2  21   8      305.58      392.30    256.06 o 
   3  21   8       38.73        8.56     36.22 o 
   4  21   8       65.77      102.28    124.96 o 
  -8  22   8        3.82       40.43     41.61 o 
  -7  22   8      130.14      166.25     35.03 o 
  -6  22   8      208.65      211.08     55.57 o 
  -5  22   8        5.80       16.16     26.36 o 
  -4  22   8       47.20       39.09    115.97 o 
  -3  22   8      166.85       80.15    127.39 o 
  -2  22   8       65.56       95.48     80.79 o 
  -1  22   8       16.63       21.25    185.64 o 
   0  22   8       45.24       68.85     56.22 o 
   1  22   8        0.54        1.33    108.89 o 
   2  22   8        7.53       37.96     60.84 o 
   3  22   8        3.77        9.41    210.65 o 
  -8  23   8        1.13       28.72     49.38 o 
  -7  23   8       65.73       41.44     29.12 o 
  -6  23   8      121.06      120.37     38.42 o 
  -5  23   8       26.59       18.52     25.51 o 
  -4  23   8      129.69      154.09     33.34 o 
  -3  23   8       77.75       34.57     73.29 o 
  -2  23   8       77.00       22.91    289.62 o 
  -1  23   8      412.99      396.35    355.37 o 
   0  23   8      161.44      230.19    391.66 o 
   1  23   8       49.64      119.10     94.64 o 
   2  23   8      675.72        0.00    358.23 o 
  -7  24   8      104.45      127.59     36.28 o 
  -6  24   8       38.12       19.09     28.00 o 
  -5  24   8      453.99      575.66     66.92 o 
  -4  24   8        2.57        0.00     85.57 o 
  -3  24   8       78.97      138.02    101.65 o 
  -2  24   8       72.24       52.69    254.75 o 
  -1  24   8      132.17       70.23    289.25 o 
   0  24   8      101.84       21.53    346.72 o 
   1  24   8      217.98       28.98    644.23 o 
   2  24   8       20.28        0.00     43.79 o 
  -6  25   8       52.88       40.36     29.62 o 
  -5  25   8        0.44        0.00     40.66 o 
  -4  25   8      405.99      192.52    761.45 o 
  -3  25   8      699.77        0.00    500.82 o 
  -2  25   8       38.62      111.17    191.32 o 
  -1  25   8      919.79        0.00    648.23 o 
   0  25   8       13.63        8.00    346.48 o 
   1  25   8        0.68       24.27    257.41 o 
  -5  26   8      215.35      273.09     66.47 o 
  -4  26   8        2.18      544.64   1097.06 o 
  -3  26   8       78.67      206.48    126.82 o 
  -2  26   8      226.82      155.15    110.11 o 
  -1  26   8      250.51      308.08    382.64 o 
   0  26   8      446.28      412.91    351.08 o 
 -13   1   9       12.22       20.53     27.29 o 
 -12   1   9       84.59      134.77     24.65 o 
 -11   1   9       41.91       35.99     18.83 o 
 -10   1   9       49.46       42.07     18.50 o 
  -9   1   9        0.79        8.14     18.27 o 
  -8   1   9     1073.94     1026.96     73.20 o 
  -7   1   9      842.66      684.10     51.28 o 
  -6   1   9      612.90      557.27     42.50 o 
  -5   1   9       14.79       26.70     13.68 o 
  -4   1   9      168.09      225.26     44.27 o 
  -3   1   9        5.73        3.73     65.94 o 
  -2   1   9        4.20        0.00     60.11 o 
  -1   1   9     4082.95     2007.90    832.46 o 
   0   1   9      594.80      639.03    280.93 o 
   1   1   9     1125.77     1187.52    274.25 o 
   2   1   9        0.40        0.00    208.67 o 
   3   1   9       87.67      146.51    185.06 o 
   4   1   9      236.81      241.18    143.05 o 
   5   1   9     1061.29      116.20    460.81 o 
   6   1   9        0.07        0.00    205.04 o 
   7   1   9      217.18      268.78     43.96 o 
 -13   2   9      368.71      388.69     41.27 o 
 -12   2   9      167.58      196.12     27.36 o 
 -11   2   9       24.73       27.27     29.46 o 
 -10   2   9      131.96      163.03     22.68 o 
  -9   2   9        3.03        7.52     15.34 o 
  -8   2   9      501.66      515.12     44.23 o 
  -7   2   9     2372.29     2260.79    153.29 o 
  -6   2   9     2335.22     2181.33    147.79 o 
  -5   2   9       81.69       82.31     15.83 o 
  -4   2   9      891.99      968.84     68.74 o 
  -3   2   9     1409.97     1303.84     88.94 o 
  -2   2   9      250.42      271.18     29.59 o 
  -1   2   9      804.86      704.03    242.26 o 
   0   2   9      390.69      389.30    234.71 o 
   1   2   9      465.27      463.94    227.89 o 
   2   2   9      128.33      253.53    220.12 o 
   3   2   9      831.36      908.44    117.73 o 
   4   2   9        3.04      446.30    454.77 o 
   5   2   9      185.94      251.79    301.91 o 
   6   2   9      382.53      348.11    117.84 o 
   7   2   9        4.30       38.40     28.91 o 
 -12   3   9       87.41       78.87     22.94 o 
 -11   3   9      937.42      968.71     77.25 o 
 -10   3   9       82.60       51.51     18.52 o 
  -9   3   9      302.93      293.85     28.95 o 
  -8   3   9     1184.27     1217.43     85.88 o 
  -7   3   9      899.25      903.82     64.69 o 
  -6   3   9      476.84      506.22     39.91 o 
  -5   3   9      805.56      781.10     56.63 o 
  -4   3   9     2003.75     2083.03    139.88 o 
  -3   3   9     2832.44     2957.66    210.61 o 
  -2   3   9     1042.03      894.39     93.59 o 
  -1   3   9        5.34      915.76    439.67 o 
   0   3   9       41.93      970.07    664.86 o 
   1   3   9     1574.69     1493.45    217.02 o 
   2   3   9     1966.50     1745.75    362.47 o 
   3   3   9      295.69      340.44    166.44 o 
   4   3   9     1698.89      347.27    414.37 o 
   5   3   9      711.48      810.40    264.08 o 
   6   3   9       14.20       42.62    202.46 o 
   7   3   9       83.94       14.77     53.04 o 
 -12   4   9      104.96      133.08     25.00 o 
 -11   4   9        3.43        0.00     18.32 o 
 -10   4   9       81.32      104.02     42.41 o 
  -9   4   9      501.95      429.54     37.04 o 
  -8   4   9       24.31       31.18     18.71 o 
  -7   4   9      598.01      611.55     62.59 o 
  -6   4   9     4534.51     4255.05    283.80 o 
  -5   4   9        3.91        0.00     12.97 o 
  -4   4   9      172.42      172.91     20.81 o 
  -3   4   9      567.99      617.75     84.40 o 
  -2   4   9     1671.91     1723.13    129.54 o 
  -1   4   9     4817.46     5081.31    379.72 o 
   0   4   9     2236.36     2006.59    307.59 o 
   1   4   9      581.85      678.47    138.25 o 
   2   4   9       45.12       38.33     45.66 o 
   3   4   9      904.38      961.78    182.23 o 
   4   4   9      186.21      136.55    136.31 o 
   5   4   9       15.32      235.29    597.59 o 
   6   4   9      270.58      262.07    134.29 o 
 -12   5   9       23.42       33.90     35.30 o 
 -11   5   9      101.33       81.97     21.15 o 
 -10   5   9      213.64      219.39     27.78 o 
  -9   5   9      141.58      149.20     23.53 o 
  -8   5   9      865.92      883.17     64.61 o 
  -7   5   9      269.17      332.55     29.64 o 
  -6   5   9       16.47       51.96     19.31 o 
  -5   5   9        2.36       26.37     14.10 o 
  -4   5   9      477.10      471.63     36.64 o 
  -3   5   9      968.76      895.55     73.17 o 
  -2   5   9     1736.86     1687.05    130.80 o 
  -1   5   9      467.79     1608.58    809.71 o 
   0   5   9       98.32      129.38     27.58 o 
   1   5   9     1013.78     1029.38    102.41 o 
   2   5   9       36.29       52.39    149.48 o 
   3   5   9      131.86      136.16    169.37 o 
   4   5   9      106.94      184.28    226.36 o 
   5   5   9      561.64        0.00    388.31 o 
   6   5   9       31.28        0.00    203.77 o 
 -12   6   9      172.64      132.47     29.02 o 
 -11   6   9       54.20       44.42     24.53 o 
 -10   6   9        5.84        0.00     15.53 o 
  -9   6   9      164.11      183.62     27.01 o 
  -8   6   9       69.09      103.87     35.19 o 
  -7   6   9      160.18      175.82     24.83 o 
  -6   6   9     2727.13     2572.22    199.87 o 
  -5   6   9       66.43       25.09     17.47 o 
  -4   6   9      488.07      471.48     42.72 o 
  -3   6   9      280.39      273.30     36.12 o 
  -2   6   9      962.12     1029.83     84.38 o 
  -1   6   9      134.43      183.79    164.03 o 
   0   6   9      135.21      147.36     68.25 o 
   1   6   9      263.23      326.38    171.19 o 
   2   6   9      145.47      127.21    148.54 o 
   3   6   9      282.76      335.54    154.64 o 
   4   6   9        1.42        0.00    116.85 o 
   5   6   9      329.77      329.95    178.97 o 
   6   6   9        2.12        0.00    103.35 o 
 -12   7   9       21.41       23.17     32.51 o 
 -11   7   9        8.77        0.00     21.30 o 
 -10   7   9      297.30      303.31     36.28 o 
  -9   7   9      226.21      264.02     27.89 o 
  -8   7   9        1.42        0.00     14.35 o 
  -7   7   9       34.58       55.41     18.10 o 
  -6   7   9        2.32        0.00     13.87 o 
  -5   7   9      282.85      280.32     30.21 o 
  -4   7   9       75.09       69.51     18.33 o 
  -3   7   9        8.35       31.64     16.93 o 
  -2   7   9     1146.21     1246.99    197.31 o 
  -1   7   9      187.33      269.90    105.58 o 
   0   7   9       34.47        3.95     83.02 o 
   1   7   9      198.41      157.08     75.17 o 
   2   7   9       98.90      106.30     77.29 o 
   3   7   9      131.72       44.09    237.69 o 
   4   7   9       10.84        2.11    161.39 o 
   5   7   9        6.65        0.00    151.42 o 
   6   7   9        6.65        0.00     51.45 o 
 -12   8   9       30.80       50.58     26.41 o 
 -11   8   9        0.94        0.00     44.93 o 
 -10   8   9        4.02        0.00     20.25 o 
  -9   8   9      849.88      794.82     92.44 o 
  -8   8   9       14.04        0.00     18.87 o 
  -7   8   9     1765.54     1775.60    122.10 o 
  -6   8   9        4.94        0.00     13.88 o 
  -5   8   9       25.53        0.00     13.39 o 
  -4   8   9        3.13        0.00     13.42 o 
  -3   8   9     1258.71     1355.98    105.69 o 
  -2   8   9       39.55       38.57     44.22 o 
  -1   8   9      882.82      882.34     73.26 o 
   0   8   9     1323.21     1284.03    250.87 o 
   1   8   9     2289.17     2325.96    217.79 o 
   2   8   9      719.09      821.17    134.85 o 
   3   8   9       54.00       49.74    207.34 o 
   4   8   9       10.66        0.00    119.41 o 
   5   8   9      349.41      311.12    151.13 o 
   6   8   9       18.72        0.00    158.45 o 
 -12   9   9       51.37       54.33     26.69 o 
 -11   9   9      321.73      294.39     37.24 o 
 -10   9   9      395.03      370.90     40.53 o 
  -9   9   9        4.61        0.00     17.32 o 
  -8   9   9      144.46      134.56     32.54 o 
  -7   9   9      187.31      172.15     40.52 o 
  -6   9   9      452.72      429.26     35.18 o 
  -5   9   9     1258.29     1322.00    106.89 o 
  -4   9   9        7.59        0.00     14.64 o 
  -3   9   9       18.98       60.52     33.02 o 
  -2   9   9     1971.43     1964.53    150.02 o 
  -1   9   9     2502.69     2458.35    181.24 o 
   0   9   9      102.95      579.06    816.55 o 
   1   9   9       95.77      174.92     51.09 o 
   2   9   9      367.90      366.55     46.03 o 
   3   9   9        1.14        0.00     75.35 o 
   4   9   9      987.17        0.00    380.91 o 
   5   9   9      179.24      233.38    156.94 o 
   6   9   9       10.61       19.61     25.52 o 
 -12  10   9      116.54       74.70     27.21 o 
 -11  10   9      123.77      177.94     31.20 o 
 -10  10   9      102.23      116.91     25.42 o 
  -9  10   9       71.58       59.38     22.07 o 
  -8  10   9       12.47       22.49     22.05 o 
  -7  10   9     1380.35     1484.01    119.35 o 
  -6  10   9      182.64      133.59     23.23 o 
  -5  10   9      247.56      205.75     31.99 o 
  -4  10   9      217.18      197.85     27.73 o 
  -3  10   9     1235.20     1242.65     97.99 o 
  -2  10   9       18.06       45.90     57.77 o 
  -1  10   9       35.04       12.84     21.21 o 
   0  10   9     1776.98     1883.32    144.16 o 
   1  10   9        3.39       23.58     52.79 o 
   2  10   9       16.38        5.65     93.36 o 
   3  10   9      172.57      159.41    142.22 o 
   4  10   9        0.51        0.00    177.12 o 
   5  10   9       53.60       78.34     30.80 o 
   6  10   9      889.20       66.35    272.91 o 
 -12  11   9        7.47       15.75     25.20 o 
 -11  11   9      515.02      446.62     48.10 o 
 -10  11   9        1.16       34.45     27.34 o 
  -9  11   9       21.08       18.67     21.06 o 
  -8  11   9       56.44       61.17     20.72 o 
  -7  11   9       12.77        0.00     23.01 o 
  -6  11   9       68.07       14.41     21.42 o 
  -5  11   9      334.18      429.56     98.71 o 
  -4  11   9      855.60      831.86     69.97 o 
  -3  11   9      439.21      431.23     40.79 o 
  -2  11   9      199.19      277.56     51.34 o 
  -1  11   9      858.52      876.12    133.64 o 
   0  11   9      152.09      169.03    133.95 o 
   1  11   9       92.14       88.52    127.01 o 
   2  11   9      694.98      115.42    361.32 o 
   3  11   9      213.96      173.35    181.60 o 
   4  11   9      613.05        0.00    242.61 o 
   5  11   9       15.26        0.00    114.26 o 
   6  11   9        0.29        0.00    163.68 o 
 -11  12   9        3.55        0.00     27.12 o 
 -10  12   9       19.63        0.00     23.19 o 
  -9  12   9       18.33        0.00     20.02 o 
  -8  12   9       85.12       89.38     22.66 o 
  -7  12   9      389.30      459.44     44.58 o 
  -6  12   9      189.28      190.19     32.32 o 
  -5  12   9       16.66       41.52     24.13 o 
  -4  12   9      214.44      210.96     53.51 o 
  -3  12   9      382.90      445.30     86.75 o 
  -2  12   9       22.72       59.52     97.55 o 
  -1  12   9      205.79      258.66     62.01 o 
   0  12   9       28.14       37.27    155.45 o 
   1  12   9       60.21      102.10     46.72 o 
   2  12   9       84.81       64.63     35.64 o 
   3  12   9        0.87        0.00     20.79 o 
   4  12   9        0.22       17.38     80.76 o 
   5  12   9       32.57        0.00     76.71 o 
 -11  13   9       80.67       86.42     34.93 o 
 -10  13   9        0.13        0.00     64.00 o 
  -9  13   9        7.18        0.00     54.45 o 
  -8  13   9      188.17      185.42     46.53 o 
  -7  13   9      191.85      201.45     27.25 o 
  -6  13   9       17.02       27.64     23.18 o 
  -5  13   9       84.73      132.71     28.70 o 
  -4  13   9     1050.92     1022.11    103.13 o 
  -3  13   9      359.23      425.02     50.69 o 
  -2  13   9       11.88        0.00    125.61 o 
  -1  13   9        1.48        0.00     23.42 o 
   0  13   9       41.19       17.59     81.85 o 
   1  13   9      247.82      369.58    113.60 o 
   2  13   9      148.70      218.61     55.31 o 
   3  13   9        8.08        0.00     38.89 o 
   4  13   9        7.78       62.40     63.37 o 
   5  13   9       11.71        0.00     43.91 o 
 -11  14   9        3.70        0.00     22.82 o 
 -10  14   9      254.65      202.14     51.03 o 
  -9  14   9       99.22       66.88     31.35 o 
  -8  14   9       72.41       79.47     22.91 o 
  -7  14   9      444.33      488.34     46.73 o 
  -6  14   9      172.96      182.81     33.61 o 
  -5  14   9      239.22      220.33     34.88 o 
  -4  14   9       92.25       93.38     40.72 o 
  -3  14   9      500.39      566.76     63.00 o 
  -2  14   9        4.40        0.00    114.20 o 
  -1  14   9      176.68      170.75    120.06 o 
   0  14   9      330.14      442.18     97.43 o 
   1  14   9       82.88      143.12     34.01 o 
   2  14   9       17.53       36.57    112.78 o 
   3  14   9      355.80      314.25    340.93 o 
   4  14   9      131.00      167.87    412.22 o 
   5  14   9        5.61        0.00     69.42 o 
 -11  15   9       53.63       77.78     27.46 o 
 -10  15   9       16.01       18.76     22.97 o 
  -9  15   9        2.32       36.23     26.93 o 
  -8  15   9      770.82      766.23     68.07 o 
  -7  15   9     1332.14     1225.39    124.34 o 
  -6  15   9      198.88      253.79     39.28 o 
  -5  15   9      632.03      663.80     72.93 o 
  -4  15   9       14.48        0.00     21.61 o 
  -3  15   9      258.56      299.88    151.11 o 
  -2  15   9     1859.18        0.00    369.61 o 
  -1  15   9      858.30        0.00    359.12 o 
   0  15   9      155.49      174.29     58.81 o 
   1  15   9     1066.59        0.00    421.24 o 
   2  15   9      169.12      243.29     90.01 o 
   3  15   9        0.59        0.00     61.60 o 
   4  15   9      139.44      117.34     30.19 o 
   5  15   9      580.34        0.00    329.32 o 
 -10  16   9      224.75      261.29     64.40 o 
  -9  16   9      329.98      345.04     60.91 o 
  -8  16   9        6.15       29.82     22.19 o 
  -7  16   9      985.61     1108.08    114.58 o 
  -6  16   9     2319.12     2393.54    264.78 o 
  -5  16   9        9.96        1.54     23.69 o 
  -4  16   9      573.58      629.84     69.54 o 
  -3  16   9      489.90      449.12    139.03 o 
  -2  16   9       16.71       16.69    130.08 o 
  -1  16   9      305.01      308.75     41.36 o 
   0  16   9      222.14      175.02    116.92 o 
   1  16   9       31.31       74.34     44.88 o 
   2  16   9      452.75        0.00    255.89 o 
   3  16   9       79.43      129.77     42.14 o 
   4  16   9      512.73        0.00    323.74 o 
 -10  17   9       60.20       38.43     26.24 o 
  -9  17   9      299.72      373.71     42.83 o 
  -8  17   9        6.50        5.85     56.28 o 
  -7  17   9      214.30      240.98     39.82 o 
  -6  17   9      222.75      206.26     36.46 o 
  -5  17   9     1079.53     1148.87    116.72 o 
  -4  17   9       51.46       30.30     35.36 o 
  -3  17   9      259.50      280.90     99.94 o 
  -2  17   9     1088.19        0.00    414.64 o 
  -1  17   9      131.51      194.74     87.98 o 
   0  17   9       17.05        0.00     94.67 o 
   1  17   9      145.43       74.75     61.38 o 
   2  17   9      427.89        0.00    247.49 o 
   3  17   9        0.43        0.00    105.05 o 
   4  17   9      406.14      354.40    248.74 o 
 -10  18   9        0.63        0.00     23.05 o 
  -9  18   9      159.27      172.27     50.22 o 
  -8  18   9       73.65       24.13     27.84 o 
  -7  18   9      334.01      420.01     69.77 o 
  -6  18   9      191.61      195.07     38.48 o 
  -5  18   9       89.08       18.50     26.21 o 
  -4  18   9        6.51        0.00     21.69 o 
  -3  18   9       33.26       42.42     48.65 o 
  -2  18   9      270.07      300.65    199.44 o 
  -1  18   9        2.75       32.45     45.87 o 
   0  18   9      977.60       70.38    353.97 o 
   1  18   9      306.20      195.94    143.24 o 
   2  18   9        5.11       44.59     70.13 o 
   3  18   9        2.34        0.00     27.27 o 
   4  18   9      285.82       40.29    238.09 o 
  -9  19   9       27.04       90.53     33.13 o 
  -8  19   9        1.14        0.00     27.59 o 
  -7  19   9      155.94      204.07     60.11 o 
  -6  19   9       40.98       25.18     29.70 o 
  -5  19   9       19.11        0.00     34.18 o 
  -4  19   9      348.36      410.71     52.67 o 
  -3  19   9        0.27        0.00     71.56 o 
  -2  19   9      623.84        0.00    827.04 o 
  -1  19   9      738.83        0.00    418.70 o 
   0  19   9      184.49      176.51    143.72 o 
   1  19   9        2.71        0.00     64.18 o 
   2  19   9      113.71       57.91    107.69 o 
   3  19   9       14.01       59.53     96.48 o 
  -9  20   9      100.22       75.00     35.65 o 
  -8  20   9       63.51       92.63     32.15 o 
  -7  20   9      342.38      312.99     46.62 o 
  -6  20   9      230.55      359.02     48.75 o 
  -5  20   9       21.97       12.70     28.40 o 
  -4  20   9       48.71       55.97     27.66 o 
  -3  20   9      113.28       55.93    181.25 o 
  -2  20   9      115.74      871.71   1013.73 o 
  -1  20   9      503.90      657.63     73.40 o 
   0  20   9        1.12       14.95    107.72 o 
   1  20   9        0.98        0.00     50.83 o 
   2  20   9       16.17       24.20    185.04 o 
   3  20   9       53.41      112.79     76.01 o 
  -8  21   9      151.54      235.20     42.60 o 
  -7  21   9       94.71      109.31     33.61 o 
  -6  21   9      207.11      289.26     44.91 o 
  -5  21   9      275.32      357.87    103.54 o 
  -4  21   9      350.87      390.67     50.81 o 
  -3  21   9      231.11      223.49    218.58 o 
  -2  21   9      227.87      275.23     83.08 o 
  -1  21   9      742.56      650.01    377.53 o 
   0  21   9       22.74        0.00     71.80 o 
   1  21   9      937.14        0.00    473.45 o 
   2  21   9      109.73       54.52     42.89 o 
  -7  22   9      242.45      212.85     40.13 o 
  -6  22   9      356.02      374.29     79.97 o 
  -5  22   9       18.01       35.39     28.15 o 
  -4  22   9      407.98      417.44     54.19 o 
  -3  22   9       23.75        0.00     27.15 o 
  -2  22   9        7.87        0.00    172.08 o 
  -1  22   9       53.20     1945.67   1263.48 o 
   0  22   9      693.24        0.00   1021.86 o 
   1  22   9      100.07      122.85    244.42 o 
  -7  23   9      100.52       83.19     31.83 o 
  -6  23   9        0.32        0.00     40.49 o 
  -5  23   9      335.69      388.53     51.93 o 
  -4  23   9      454.69      443.92     56.03 o 
  -3  23   9      144.50      196.25    156.01 o 
  -2  23   9      117.81       15.40    363.39 o 
  -1  23   9      162.99      146.12    269.88 o 
   0  23   9        0.13      555.72   1031.76 o 
   1  23   9      223.57      155.76    445.14 o 
  -6  24   9        9.81        0.00     31.12 o 
  -5  24   9       85.71      129.09     42.55 o 
  -4  24   9        0.70        0.00     24.21 o 
  -3  24   9      128.38      148.94    396.78 o 
  -2  24   9      242.54      188.72    239.50 o 
  -1  24   9      109.27      108.48    359.99 o 
   0  24   9      122.69       99.27    706.76 o 
  -4  25   9        0.38       13.79     43.49 o 
  -3  25   9      115.58      151.77    583.24 o 
  -2  25   9        1.52       56.49    273.74 o 
 -12   0  10        4.88        0.00     27.82 o 
 -11   0  10      325.62      246.67     39.77 o 
 -10   0  10      582.72      479.45     58.71 o 
  -9   0  10      167.95      166.57     52.21 o 
  -8   0  10     1751.10     1584.98    155.88 o 
  -7   0  10     1819.64     1887.27    181.55 o 
  -6   0  10        2.79        0.00     26.75 o 
  -5   0  10      173.22      186.45     30.32 o 
  -4   0  10      907.06      965.82     97.64 o 
  -3   0  10      414.94      343.57     62.70 o 
  -2   0  10     3815.16     1853.73    587.54 o 
  -1   0  10        4.19       37.00     89.10 o 
   1   0  10      729.07      837.54    123.45 o 
   2   0  10      287.15      358.72     64.98 o 
   3   0  10        0.71       13.07     29.99 o 
   4   0  10      784.66     2338.85   1059.93 o 
   5   0  10     1279.02     1301.39    204.20 o 
 -12   1  10      193.62      183.39     32.49 o 
 -11   1  10       74.70       22.35     23.10 o 
 -10   1  10       55.00       87.74     20.24 o 
  -9   1  10     1185.62     1228.27     87.67 o 
  -8   1  10       31.47       12.81     21.08 o 
  -7   1  10      205.33      205.93     23.03 o 
  -6   1  10     3667.18     3385.41    226.28 o 
  -5   1  10     2354.53     2220.91    149.99 o 
  -4   1  10        3.14        5.23     16.00 o 
  -3   1  10      101.11      122.92     28.33 o 
  -2   1  10     1715.00     1692.25    212.58 o 
  -1   1  10        3.14       77.79    116.48 o 
   0   1  10     5040.56     5066.48    553.09 o 
   1   1  10      242.88      222.14     69.09 o 
   2   1  10      112.98     1112.50    499.08 o 
   3   1  10      304.40      327.74    100.45 o 
   4   1  10      881.31      868.19    288.78 o 
   5   1  10      101.89      996.14    543.38 o 
 -12   2  10       33.38        0.00     25.76 o 
 -11   2  10      196.77      231.74     28.11 o 
 -10   2  10       13.54        0.00     19.32 o 
  -9   2  10        8.95        9.31     15.38 o 
  -8   2  10      138.83      122.74     19.20 o 
  -7   2  10      925.26      789.34     57.83 o 
  -6   2  10       17.62       49.73     15.91 o 
  -5   2  10       26.84       49.38     21.03 o 
  -4   2  10      520.76      449.85     42.48 o 
  -3   2  10       37.51       50.32     25.13 o 
  -2   2  10      157.62      173.45    143.73 o 
  -1   2  10      240.82      375.44    347.55 o 
   0   2  10      319.79      392.36     82.73 o 
   1   2  10       41.61       69.12    107.72 o 
   2   2  10      343.51      304.43    113.86 o 
   3   2  10        3.45        0.00     78.96 o 
   4   2  10      233.89      251.20    109.00 o 
   5   2  10      279.06      259.89     93.55 o 
 -12   3  10       16.33        0.00     21.71 o 
 -11   3  10       12.70        0.00     17.24 o 
 -10   3  10        6.78        0.00     16.01 o 
  -9   3  10      179.67      206.90     24.56 o 
  -8   3  10      393.92      383.62     33.87 o 
  -7   3  10       24.28       12.42     14.67 o 
  -6   3  10       84.15       82.46     19.14 o 
  -5   3  10     1642.29     1648.07    112.98 o 
  -4   3  10      987.21      991.25     82.14 o 
  -3   3  10      133.11      133.11     36.15 o 
  -2   3  10        1.49        0.00     93.48 o 
  -1   3  10      923.64      914.07     92.00 o 
   0   3  10      100.45      142.93    142.95 o 
   1   3  10        6.44        0.00     28.36 o 
   2   3  10       17.51       29.59    162.53 o 
   3   3  10      443.07      466.36    124.54 o 
   4   3  10      261.17      295.29     42.47 o 
   5   3  10        4.57      532.62    444.89 o 
 -12   4  10       80.14       47.68     24.46 o 
 -11   4  10        2.86        0.00     22.68 o 
 -10   4  10      140.81      162.79     23.39 o 
  -9   4  10      110.57       84.95     22.61 o 
  -8   4  10      434.27      367.28     32.19 o 
  -7   4  10      174.69      189.25     31.22 o 
  -6   4  10        0.06        0.00     19.12 o 
  -5   4  10      232.31      204.28     26.85 o 
  -4   4  10       19.27        9.08     16.71 o 
  -3   4  10      558.30      539.81     48.29 o 
  -2   4  10        6.71       43.86     66.60 o 
  -1   4  10      169.39      124.57     48.78 o 
   0   4  10       11.44       20.74     48.55 o 
   1   4  10      173.50      171.94    222.95 o 
   2   4  10        1.96        0.00     51.35 o 
   3   4  10      126.53      146.57     83.75 o 
   4   4  10        9.84       40.53    177.32 o 
   5   4  10      184.42      183.49     79.00 o 
 -12   5  10      391.66      391.01     44.94 o 
 -11   5  10      107.29       80.58     25.43 o 
 -10   5  10      133.78      163.83     23.62 o 
  -9   5  10        2.18        0.00     25.62 o 
  -8   5  10      546.37      505.43     40.82 o 
  -7   5  10        1.25       46.44     15.89 o 
  -6   5  10      756.34      828.87     60.25 o 
  -5   5  10     1154.41     1104.66     90.95 o 
  -4   5  10     4132.24     4138.73    319.98 o 
  -3   5  10      784.11      766.54     65.51 o 
  -2   5  10       16.78        0.00     51.61 o 
  -1   5  10      108.60      154.07     78.44 o 
   0   5  10     1601.87      362.25    544.23 o 
   1   5  10     1303.82     1320.17    266.08 o 
   2   5  10      307.48      355.00    132.49 o 
   3   5  10       51.73       31.40     64.54 o 
   4   5  10       29.16       39.17    137.77 o 
   5   5  10       21.07        0.00     89.60 o 
 -12   6  10        3.57        0.00     22.93 o 
 -11   6  10      194.72      192.95     30.26 o 
 -10   6  10      515.87      595.62     57.13 o 
  -9   6  10       16.00        0.00     14.88 o 
  -8   6  10      448.32      438.47     37.01 o 
  -7   6  10      254.53      263.62     32.40 o 
  -6   6  10        0.77        0.00     14.20 o 
  -5   6  10      290.39      254.28     29.28 o 
  -4   6  10      911.54      924.60     77.40 o 
  -3   6  10      884.68      961.96     79.86 o 
  -2   6  10      250.82      220.68    123.42 o 
  -1   6  10     1610.44     1698.11    198.27 o 
   0   6  10      266.32      307.32     49.13 o 
   1   6  10       89.54       92.57     48.43 o 
   2   6  10      219.84      310.75     74.15 o 
   3   6  10        3.34       43.10    121.01 o 
   4   6  10        5.06        0.00    116.07 o 
   5   6  10      513.13      459.50    172.40 o 
 -12   7  10      332.67      249.72     40.00 o 
 -11   7  10        0.61        0.00     21.86 o 
 -10   7  10        1.05        0.00     20.34 o 
  -9   7  10      241.05      272.74     33.65 o 
  -8   7  10      363.32      317.97     37.49 o 
  -7   7  10     1584.48     1486.18    119.67 o 
  -6   7  10      758.73      713.07    105.90 o 
  -5   7  10       44.69       25.89     17.06 o 
  -4   7  10        5.89        0.00     16.31 o 
  -3   7  10      312.60      324.66     40.74 o 
  -2   7  10     1319.71     1415.32    133.17 o 
  -1   7  10      379.88      384.28     68.46 o 
   0   7  10      401.80      572.36    129.42 o 
   1   7  10       55.16       68.23     44.30 o 
   2   7  10       35.85       46.51    109.47 o 
   3   7  10        3.52        8.64    151.13 o 
   4   7  10      369.33      475.80    103.35 o 
   5   7  10        0.17      394.41    428.60 o 
 -12   8  10       10.95        0.00     24.80 o 
 -11   8  10      195.70      199.36     33.54 o 
 -10   8  10       28.15       55.93     27.32 o 
  -9   8  10      535.41      522.63     50.40 o 
  -8   8  10        1.67        0.00     43.18 o 
  -7   8  10      921.71     1018.10     72.13 o 
  -6   8  10       55.87       66.74     43.28 o 
  -5   8  10       78.23       99.95     26.39 o 
  -4   8  10      233.81      166.06     24.22 o 
  -3   8  10       16.08        0.00     18.90 o 
  -2   8  10     1736.45     2003.39    150.83 o 
  -1   8  10      299.97      229.22    204.75 o 
   0   8  10       72.98      132.35    117.35 o 
   1   8  10      487.01      466.31     87.14 o 
   2   8  10       21.75       26.37     83.83 o 
   3   8  10       59.45       25.59    103.00 o 
   4   8  10        5.69        0.00    146.40 o 
   5   8  10      209.64      209.50    192.13 o 
 -11   9  10       25.42       38.09     22.86 o 
 -10   9  10      184.04      270.21     34.92 o 
  -9   9  10       13.36        6.97     20.15 o 
  -8   9  10       11.09       23.24     20.08 o 
  -7   9  10        0.26        0.00     22.11 o 
  -6   9  10      628.83      682.90     59.53 o 
  -5   9  10       26.67       26.39     26.51 o 
  -4   9  10        1.29        0.00     16.37 o 
  -3   9  10        2.41        0.00     15.90 o 
  -2   9  10       39.63       68.07     19.53 o 
  -1   9  10       61.84       48.39     80.81 o 
   0   9  10        1.54        0.00     64.12 o 
   1   9  10       86.03      123.80     35.10 o 
   2   9  10        0.18        0.00    172.77 o 
   3   9  10       17.61       45.64    137.36 o 
   4   9  10       15.63        7.76     60.51 o 
   5   9  10       19.64        0.00    156.93 o 
 -11  10  10       33.09       19.57     24.22 o 
 -10  10  10       13.34       19.46     23.31 o 
  -9  10  10       21.24       64.19     27.10 o 
  -8  10  10      332.08      364.09     38.52 o 
  -7  10  10       11.70        7.82     22.38 o 
  -6  10  10       69.90       94.72     31.47 o 
  -5  10  10      101.39       98.55     20.50 o 
  -4  10  10        4.14       16.22     17.59 o 
  -3  10  10        9.09        0.00     14.05 o 
  -2  10  10      207.20      310.47     95.76 o 
  -1  10  10      877.13      923.65     75.72 o 
   0  10  10      260.63      157.79     49.90 o 
   1  10  10       25.16        0.00     50.13 o 
   2  10  10       25.47       29.42     37.15 o 
   3  10  10      181.18      181.78    106.27 o 
   4  10  10       21.05       42.30    149.25 o 
   5  10  10        1.98        0.00     54.23 o 
 -11  11  10        0.80        7.87     51.09 o 
 -10  11  10        9.25        0.00     20.28 o 
  -9  11  10       15.61       19.30     21.11 o 
  -8  11  10      214.30      254.76     51.10 o 
  -7  11  10        0.44       10.35     55.69 o 
  -6  11  10     1350.10     1408.96    139.45 o 
  -5  11  10       77.97       62.20     25.23 o 
  -4  11  10       13.30        0.00     38.19 o 
  -3  11  10      704.05      783.32     66.83 o 
  -2  11  10      187.63      109.23    175.80 o 
  -1  11  10       53.64       37.52     67.21 o 
   0  11  10       15.96       25.54    133.81 o 
   1  11  10      939.33     1032.60    171.46 o 
   2  11  10      149.12      174.65    111.04 o 
   3  11  10      225.13      188.58    181.69 o 
   4  11  10       29.38        3.49    101.63 o 
 -11  12  10      168.59      136.59     30.22 o 
 -10  12  10      130.85      113.22     27.83 o 
  -9  12  10       45.75        0.00     56.03 o 
  -8  12  10      205.49      198.02     36.97 o 
  -7  12  10      101.43      120.53     29.89 o 
  -6  12  10      563.61      512.56     90.81 o 
  -5  12  10      114.37       96.20     53.27 o 
  -4  12  10      144.63      117.59     28.53 o 
  -3  12  10        4.79       23.07     27.70 o 
  -2  12  10     1007.33     1001.22    144.65 o 
  -1  12  10      427.35      380.61    148.70 o 
   0  12  10       22.20       44.58    113.81 o 
   1  12  10      166.90      188.61     83.35 o 
   2  12  10       59.40       75.30     63.44 o 
   3  12  10      457.28        4.65    230.93 o 
   4  12  10      582.62        0.00    283.99 o 
 -11  13  10      118.96       89.68     34.69 o 
 -10  13  10      240.62      211.40     40.17 o 
  -9  13  10      272.27      330.67     48.67 o 
  -8  13  10      140.00      162.41     34.50 o 
  -7  13  10      359.56      366.02     48.55 o 
  -6  13  10      808.38      937.02    121.28 o 
  -5  13  10      144.67      145.37     78.61 o 
  -4  13  10      231.68      265.69     58.11 o 
  -3  13  10     1675.36     1841.44    179.84 o 
  -2  13  10      750.83      828.41     85.91 o 
  -1  13  10      235.12      345.73     78.67 o 
   0  13  10      493.89      571.07    107.47 o 
   1  13  10      364.37      378.10     48.15 o 
   2  13  10       38.23       19.44     92.25 o 
   3  13  10       87.08       24.16     68.71 o 
   4  13  10      121.80      119.15     36.73 o 
 -10  14  10      266.91      245.77     39.26 o 
  -9  14  10        8.41        0.00     21.48 o 
  -8  14  10      275.79      362.75     49.46 o 
  -7  14  10      230.65      234.66     42.02 o 
  -6  14  10        0.27       60.53     34.71 o 
  -5  14  10      376.90      484.69     60.35 o 
  -4  14  10      252.04      292.26     44.73 o 
  -3  14  10       83.35       79.77     26.66 o 
  -2  14  10      109.51      107.87    160.70 o 
  -1  14  10      651.92      720.58    223.92 o 
   0  14  10      106.74       80.64     48.42 o 
   1  14  10      189.11      186.84     67.98 o 
   2  14  10      174.12      162.00    145.86 o 
   3  14  10        3.04        0.00     90.83 o 
   4  14  10       52.39       54.13     67.67 o 
 -10  15  10       25.16       39.62     28.55 o 
  -9  15  10       51.56      113.11     73.49 o 
  -8  15  10      509.58      485.37     60.54 o 
  -7  15  10      462.02      451.05    105.84 o 
  -6  15  10       70.65       76.32     38.01 o 
  -5  15  10       18.10       11.01     47.20 o 
  -4  15  10       26.22        0.00     36.71 o 
  -3  15  10        5.83       31.07     24.93 o 
  -2  15  10      197.59      215.88     35.41 o 
  -1  15  10       29.32       70.35     38.21 o 
   0  15  10        0.70        0.00    199.27 o 
   1  15  10      206.82      108.15     59.77 o 
   2  15  10      140.01      136.35     35.08 o 
   3  15  10       78.16       24.83    186.86 o 
 -10  16  10       11.15        0.00     24.74 o 
  -9  16  10      215.52      203.36     41.25 o 
  -8  16  10        5.21       39.04     43.79 o 
  -7  16  10       18.60        0.00     28.70 o 
  -6  16  10      255.86      307.52     44.84 o 
  -5  16  10       19.85       16.89     24.36 o 
  -4  16  10        0.23        0.00     20.91 o 
  -3  16  10       30.11      111.75     58.34 o 
  -2  16  10       35.86        0.00     57.93 o 
  -1  16  10       42.79        0.00    116.21 o 
   0  16  10       30.75       34.37    100.99 o 
   1  16  10        3.59       20.58     42.76 o 
   2  16  10       62.92       72.61     82.37 o 
   3  16  10        0.53        0.00     71.02 o 
  -9  17  10      185.98      190.10     40.50 o 
  -8  17  10        8.45        0.00     26.58 o 
  -7  17  10        3.45        0.00     24.75 o 
  -6  17  10      435.15      482.80     59.17 o 
  -5  17  10      348.65      393.15     63.41 o 
  -4  17  10       22.46        9.74     26.11 o 
  -3  17  10        8.56       25.80     25.95 o 
  -2  17  10      637.04      634.05    315.02 o 
  -1  17  10       38.55        0.00     91.13 o 
   0  17  10      438.24      519.65    136.47 o 
   1  17  10       29.13        0.00    227.40 o 
   2  17  10      105.12      124.80    227.19 o 
   3  17  10      371.60      487.53    184.06 o 
  -9  18  10       18.03       29.84     29.41 o 
  -8  18  10      337.48      399.09     54.87 o 
  -7  18  10      840.23      881.54     94.46 o 
  -6  18  10        7.39        0.00     25.67 o 
  -5  18  10      473.41      459.91    100.54 o 
  -4  18  10      252.24      318.93     45.88 o 
  -3  18  10      116.52      103.49     30.75 o 
  -2  18  10      190.46      185.04     34.06 o 
  -1  18  10     1068.76        0.00    343.69 o 
   0  18  10       86.41      142.92     72.81 o 
   1  18  10        3.50        0.00    103.78 o 
   2  18  10      849.82        0.00    276.07 o 
  -8  19  10      157.85      153.30     36.33 o 
  -7  19  10        5.59        0.00     26.95 o 
  -6  19  10     1116.97     1165.51    138.55 o 
  -5  19  10      424.44      519.37    133.13 o 
  -4  19  10      179.90      268.93     42.79 o 
  -3  19  10      428.17      526.13    157.17 o 
  -2  19  10      209.64      204.75    212.24 o 
  -1  19  10        9.52     2321.76   1235.55 o 
   0  19  10      575.54      628.28    113.10 o 
   1  19  10      339.97      389.60    125.26 o 
   2  19  10       36.48       52.94     88.54 o 
  -8  20  10      299.99      308.78     48.62 o 
  -7  20  10      118.04      124.01     44.32 o 
  -6  20  10        8.29        0.00     31.70 o 
  -5  20  10      111.19      157.65     34.78 o 
  -4  20  10      211.02      236.92     41.00 o 
  -3  20  10      194.94      154.03     46.14 o 
  -2  20  10      531.35      572.45    110.51 o 
  -1  20  10      315.18      257.23     66.52 o 
   0  20  10       81.22       69.57     88.87 o 
   1  20  10       33.76       20.74     59.22 o 
  -7  21  10       29.20       24.34     28.69 o 
  -6  21  10      484.86      605.26    142.26 o 
  -5  21  10       30.98      101.96     30.77 o 
  -4  21  10       50.30       55.71     28.21 o 
  -3  21  10       95.56       86.60     29.34 o 
  -2  21  10      190.56     1903.59   1221.64 o 
  -1  21  10        5.97      659.67   1049.68 o 
   0  21  10      319.21      250.34    392.34 o 
  -6  22  10       28.29       24.04     34.30 o 
  -5  22  10       44.54       10.91     48.21 o 
  -4  22  10       25.06       38.17     29.96 o 
  -3  22  10       15.67        0.00     27.13 o 
  -2  22  10       22.75       34.26    186.03 o 
  -1  22  10       43.01        7.71    647.71 o 
  -4  23  10        0.88       19.27     39.37 o 
  -3  23  10      168.09      150.42     49.86 o 
  -2  23  10      213.23      304.79    595.62 o 
 -11   1  11        0.25        0.64     24.68 o 
 -10   1  11      158.01      192.91     36.70 o 
  -9   1  11      232.84      197.21     25.35 o 
  -8   1  11      105.46      142.30     21.43 o 
  -7   1  11        4.75        0.00     23.68 o 
  -6   1  11       48.89       43.18     17.83 o 
  -5   1  11       67.91       92.81     47.62 o 
  -4   1  11      296.17      296.01     41.20 o 
  -3   1  11     1062.81     1196.78    121.88 o 
  -2   1  11      276.46      258.69     38.58 o 
  -1   1  11     2036.98      305.92    362.58 o 
   0   1  11        4.80       78.42    251.64 o 
   1   1  11      270.62      253.23    141.64 o 
   2   1  11      200.70       79.53    103.94 o 
   3   1  11       47.59        0.00     49.86 o 
   4   1  11       86.98      141.00    189.22 o 
 -11   2  11      189.85      192.43     25.75 o 
 -10   2  11        0.00        0.00     18.63 o 
  -9   2  11     1051.64      998.87     72.26 o 
  -8   2  11      662.74      621.53     51.97 o 
  -7   2  11       76.54       57.23     17.25 o 
  -6   2  11      374.49      386.75     39.03 o 
  -5   2  11     1695.91     1611.27    128.66 o 
  -4   2  11       29.18       48.15     54.63 o 
  -3   2  11      177.33      208.00     56.22 o 
  -2   2  11      167.84      121.22     43.02 o 
  -1   2  11       23.79     2487.13    777.18 o 
   0   2  11      545.98      641.92    226.28 o 
   1   2  11      712.77      616.31    135.28 o 
   2   2  11       20.92       79.26     73.53 o 
   3   2  11       12.39        0.00     78.42 o 
   4   2  11      214.29      236.50    118.49 o 
 -11   3  11       12.05        7.22     19.35 o 
 -10   3  11      152.11      208.23     26.55 o 
  -9   3  11      207.97      194.82     48.14 o 
  -8   3  11       25.00       11.21     22.83 o 
  -7   3  11     2330.73     2224.41    151.83 o 
  -6   3  11      161.14      197.34     26.73 o 
  -5   3  11      394.53      431.94     42.09 o 
  -4   3  11       51.92       73.29     26.16 o 
  -3   3  11     1154.03     1210.96    121.92 o 
  -2   3  11       53.11       84.60     28.00 o 
  -1   3  11     4208.34     4418.79    406.19 o 
   0   3  11      809.51      840.86     86.13 o 
   1   3  11      167.26      172.66     48.54 o 
   2   3  11      498.04        0.00    317.53 o 
   3   3  11       14.06        0.00     91.76 o 
   4   3  11       43.47       14.43    112.04 o 
 -11   4  11       76.22       30.81     20.02 o 
 -10   4  11       14.31       40.04     18.98 o 
  -9   4  11      331.32      315.54     30.61 o 
  -8   4  11      486.06      498.33     41.11 o 
  -7   4  11       35.04       45.87     19.95 o 
  -6   4  11     1762.75     1745.48    139.15 o 
  -5   4  11     1218.91     1292.82    105.54 o 
  -4   4  11      179.11      213.54     41.84 o 
  -3   4  11      315.27      276.01     40.57 o 
  -2   4  11      424.83      504.69    114.80 o 
  -1   4  11      799.95      815.23    135.87 o 
   0   4  11      244.98      190.77     50.17 o 
   1   4  11       22.69        0.00     49.94 o 
   2   4  11      115.49      136.46     30.07 o 
   3   4  11       77.36       57.20     65.61 o 
   4   4  11      575.75       24.31    426.64 o 
 -11   5  11       17.92       41.67     23.79 o 
 -10   5  11       54.94       47.42     20.15 o 
  -9   5  11       47.93       81.58     20.17 o 
  -8   5  11       88.11       51.67     22.10 o 
  -7   5  11      641.30      760.61     66.08 o 
  -6   5  11      229.49      235.28     32.59 o 
  -5   5  11      821.88      759.64     65.84 o 
  -4   5  11        7.06        0.00     16.91 o 
  -3   5  11      424.03      459.91     55.08 o 
  -2   5  11      186.49      228.21     35.84 o 
  -1   5  11       93.78      123.85    125.76 o 
   0   5  11        0.79       14.67     75.79 o 
   1   5  11        0.05        0.00     41.17 o 
   2   5  11       65.33       76.51     54.78 o 
   3   5  11      227.23      198.28    128.59 o 
   4   5  11      359.47      349.35    150.83 o 
 -11   6  11       10.72       42.46     24.21 o 
 -10   6  11       23.04        0.00     30.39 o 
  -9   6  11        6.13        7.51     21.24 o 
  -8   6  11       43.90       59.29     18.15 o 
  -7   6  11       13.04        0.00     18.43 o 
  -6   6  11      153.70      151.77     24.42 o 
  -5   6  11      524.10      630.03     70.38 o 
  -4   6  11      211.08      177.15     25.11 o 
  -3   6  11        7.03       23.64     39.01 o 
  -2   6  11       30.73        0.00     58.16 o 
  -1   6  11      338.37      316.22    133.31 o 
   0   6  11      172.06      160.76     87.27 o 
   1   6  11       12.46        6.54     25.16 o 
   2   6  11        0.12       10.80     66.41 o 
   3   6  11        4.97        0.00     45.18 o 
   4   6  11       11.89       35.47     25.75 o 
 -11   7  11        2.03        0.00     30.78 o 
 -10   7  11        5.08        0.00     20.88 o 
  -9   7  11        0.13       15.31     21.36 o 
  -8   7  11       26.72        1.27     22.52 o 
  -7   7  11      337.45      316.27     34.40 o 
  -6   7  11        5.40        0.00     17.50 o 
  -5   7  11      378.38      377.66     38.19 o 
  -4   7  11      383.95      385.38     39.36 o 
  -3   7  11       52.00       60.44     34.59 o 
  -2   7  11      101.58      117.10     34.12 o 
  -1   7  11       36.33       47.55     31.13 o 
   0   7  11      383.28      292.89    179.58 o 
   1   7  11      198.00      260.05    102.77 o 
   2   7  11       30.43       10.73     59.68 o 
   3   7  11       76.07      116.19     50.93 o 
   4   7  11       97.68       88.46     70.34 o 
 -11   8  11       88.53       87.74     27.08 o 
 -10   8  11       45.24       84.24     42.61 o 
  -9   8  11       27.50       54.45     29.00 o 
  -8   8  11       80.45       94.46     28.45 o 
  -7   8  11      213.51      188.92     34.38 o 
  -6   8  11      564.23      533.96     61.92 o 
  -5   8  11       49.87       27.71     27.73 o 
  -4   8  11       34.25       23.27     23.43 o 
  -3   8  11      147.72      190.48     27.47 o 
  -2   8  11      350.78      369.56     48.07 o 
  -1   8  11       21.58        0.00     37.69 o 
   0   8  11       52.04       40.78    102.94 o 
   1   8  11      201.92      275.82     75.26 o 
   2   8  11        0.36        5.01    106.34 o 
   3   8  11      151.50      130.53    144.96 o 
   4   8  11        5.63        0.00     63.05 o 
 -11   9  11        0.67       12.83     29.67 o 
 -10   9  11       14.84       50.46     24.44 o 
  -9   9  11      196.22      237.76     40.33 o 
  -8   9  11      329.14      395.38     61.64 o 
  -7   9  11      395.66      408.37     51.58 o 
  -6   9  11      343.67      329.97     44.12 o 
  -5   9  11       10.67        3.57     14.19 o 
  -4   9  11      194.85      224.66     28.31 o 
  -3   9  11       47.37       27.28     44.52 o 
  -2   9  11       62.00       44.37     59.93 o 
  -1   9  11      613.10      742.24    125.08 o 
   0   9  11      445.94      480.59    132.41 o 
   1   9  11       45.61       12.67    105.34 o 
   2   9  11      294.74      296.80    123.81 o 
   3   9  11       26.37       29.23    127.73 o 
 -10  10  11        4.58        0.00     30.65 o 
  -9  10  11        3.92        0.00     26.75 o 
  -8  10  11      242.13      213.02     47.20 o 
  -7  10  11        1.80       36.34     40.19 o 
  -6  10  11      276.74      356.09     49.27 o 
  -5  10  11       97.51       83.46     27.92 o 
  -4  10  11        0.51        0.00     18.60 o 
  -3  10  11       72.25      103.66     22.30 o 
  -2  10  11     1150.11     1399.08    140.05 o 
  -1  10  11       37.26       29.62     62.51 o 
   0  10  11      144.19      165.55     38.71 o 
   1  10  11      332.19      322.47    148.96 o 
   2  10  11      108.35       98.99    129.10 o 
   3  10  11      226.29      303.60    236.70 o 
 -10  11  11      137.65      219.67     69.89 o 
  -9  11  11      144.12      156.87     45.44 o 
  -8  11  11       23.61       42.88     39.54 o 
  -7  11  11      165.02      146.39     32.96 o 
  -6  11  11      337.94      359.62     48.25 o 
  -5  11  11       75.88       87.23     27.75 o 
  -4  11  11       58.47      106.84     28.70 o 
  -3  11  11       55.46       45.91     39.16 o 
  -2  11  11       51.44       27.13     19.72 o 
  -1  11  11      729.93      802.36    119.83 o 
   0  11  11      254.99      259.68     89.41 o 
   1  11  11      108.73      125.50     33.33 o 
   2  11  11      512.40      315.40    250.19 o 
   3  11  11       36.89       58.22     62.16 o 
 -10  12  11       66.34       66.81     29.82 o 
  -9  12  11       11.47        0.00     25.17 o 
  -8  12  11        2.64        0.00     30.88 o 
  -7  12  11       36.38       27.22     25.63 o 
  -6  12  11       21.80       46.20     27.46 o 
  -5  12  11      229.67      205.50     36.50 o 
  -4  12  11       33.23        0.00     24.23 o 
  -3  12  11       46.06       42.55     25.20 o 
  -2  12  11        1.52        0.00     18.79 o 
  -1  12  11       36.51        9.08    118.93 o 
   0  12  11        0.74       16.14     75.65 o 
   1  12  11      149.77      162.51     58.04 o 
   2  12  11       16.31        8.85     35.86 o 
   3  12  11       33.10        0.00     30.47 o 
 -10  13  11       35.49       36.62     29.90 o 
  -9  13  11       20.61        0.00     26.86 o 
  -8  13  11       17.92        3.15     26.89 o 
  -7  13  11      139.10      109.76     31.35 o 
  -6  13  11      122.31      101.74     29.58 o 
  -5  13  11      500.73      555.30     64.21 o 
  -4  13  11        6.13        0.00     25.29 o 
  -3  13  11       19.31       24.45     23.35 o 
  -2  13  11      124.38      171.79     67.06 o 
  -1  13  11        0.32        0.00    173.85 o 
   0  13  11       25.65        2.52    149.93 o 
   1  13  11       29.97       20.56     68.61 o 
   2  13  11       36.02       81.22     32.56 o 
  -9  14  11        4.61       10.61     28.96 o 
  -8  14  11        8.87       39.59     27.83 o 
  -7  14  11        4.86        0.00     23.75 o 
  -6  14  11      179.34      208.80     46.91 o 
  -5  14  11      203.06      265.73     42.13 o 
  -4  14  11       39.17       97.00     30.11 o 
  -3  14  11      218.43      174.37     34.45 o 
  -2  14  11      233.77      283.95     59.58 o 
  -1  14  11       25.57       46.50    216.37 o 
   0  14  11       37.01       24.01    119.03 o 
   1  14  11      255.25      247.53    102.54 o 
   2  14  11       56.09       90.83    155.69 o 
  -9  15  11      227.77      313.60     55.98 o 
  -8  15  11      196.32      259.95     61.23 o 
  -7  15  11      464.06      468.78     58.50 o 
  -6  15  11      102.68       67.00     52.27 o 
  -5  15  11        1.18        0.00     25.93 o 
  -4  15  11      199.12      315.34     45.41 o 
  -3  15  11      766.19      931.12     98.74 o 
  -2  15  11      315.19      500.62     60.52 o 
  -1  15  11      674.31      639.82     84.16 o 
   0  15  11       36.53        0.00    144.81 o 
   1  15  11       24.70       12.11    114.34 o 
   2  15  11        2.81        0.00    156.99 o 
  -9  16  11      249.45      244.02     44.05 o 
  -8  16  11      377.40      392.04     70.78 o 
  -7  16  11        0.07        0.00     26.72 o 
  -6  16  11     1242.60     1349.50    136.68 o 
  -5  16  11       76.08        2.83     72.19 o 
  -4  16  11      116.57       66.35     28.50 o 
  -3  16  11       77.56       95.98     28.97 o 
  -2  16  11      935.41     1011.50    105.62 o 
  -1  16  11       78.38       56.16     50.82 o 
   0  16  11      668.77        0.00    219.93 o 
   1  16  11      273.48      375.49    156.62 o 
  -8  17  11       12.70       30.06     52.15 o 
  -7  17  11      802.27      980.27    105.34 o 
  -6  17  11       52.37       66.91     30.40 o 
  -5  17  11      503.11      591.38     70.05 o 
  -4  17  11      329.23      278.44     43.39 o 
  -3  17  11        1.71       38.80     28.46 o 
  -2  17  11      139.26      168.19     77.49 o 
  -1  17  11      625.85      441.11    383.23 o 
   0  17  11      601.22      688.10    215.16 o 
   1  17  11      345.60      328.53    262.93 o 
  -7  18  11       18.22       13.71     32.65 o 
  -6  18  11      148.72      163.31     36.09 o 
  -5  18  11      261.64      200.24     45.02 o 
  -4  18  11        0.04        0.00     26.65 o 
  -3  18  11      117.91       77.86     29.59 o 
  -2  18  11       23.00       38.20     32.77 o 
  -1  18  11       24.23      656.61    895.04 o 
   0  18  11        5.12        0.00     73.80 o 
  -7  19  11      138.46       92.44     41.31 o 
  -6  19  11        0.78       18.97     29.04 o 
  -5  19  11        1.40        0.00     43.20 o 
  -4  19  11       67.51      116.86     53.45 o 
  -3  19  11        0.30       28.06     28.25 o 
  -2  19  11        5.19        0.00     27.08 o 
  -1  19  11        4.92       57.10     81.60 o 
  -6  20  11        0.58       19.23     29.79 o 
  -5  20  11      119.09       83.70     31.48 o 
  -4  20  11       11.83        0.00     26.45 o 
  -3  20  11      278.07      384.26     81.38 o 
  -2  20  11        1.15        0.77     26.41 o 
 -11   0  12       12.93       26.45     28.73 o 
 -10   0  12      264.18      343.30    130.41 o 
  -9   0  12       46.47       33.04     26.92 o 
  -8   0  12      141.52      188.13    103.01 o 
  -7   0  12      105.17       95.94     40.54 o 
  -6   0  12     1336.62     1285.99    185.28 o 
  -5   0  12      701.25      788.03    120.10 o 
  -4   0  12      730.89      778.83    120.46 o 
  -3   0  12        4.19       51.03     36.77 o 
  -2   0  12      415.29      402.50     74.02 o 
  -1   0  12     1402.77     1310.98    188.70 o 
   0   0  12     1873.68       32.06    488.07 o 
   1   0  12        5.79        0.00     89.10 o 
   2   0  12        1.86        0.00     64.18 o 
   3   0  12      208.14      195.56     99.36 o 
 -11   1  12      209.76      212.58     28.49 o 
 -10   1  12       62.84       37.60     29.01 o 
  -9   1  12       83.35      107.37     37.97 o 
  -8   1  12      651.36      634.80     50.31 o 
  -7   1  12        9.20        0.00     21.52 o 
  -6   1  12        0.93        4.76     22.96 o 
  -5   1  12      780.06      838.50     89.38 o 
  -4   1  12     1387.63     1438.67    145.18 o 
  -3   1  12      794.37      782.66     85.13 o 
  -2   1  12      872.81      860.37     92.22 o 
  -1   1  12     1007.52      932.29     99.05 o 
   0   1  12        8.19        0.00     25.79 o 
   1   1  12      258.08      254.91     91.87 o 
   2   1  12       57.99       98.50     30.46 o 
   3   1  12       12.33       64.23     28.97 o 
 -11   2  12       69.70       83.72     23.51 o 
 -10   2  12      201.03      196.59     26.53 o 
  -9   2  12       51.28        7.95     21.67 o 
  -8   2  12       54.73       47.74     21.13 o 
  -7   2  12        6.31       28.61     28.13 o 
  -6   2  12      201.21      182.87     34.83 o 
  -5   2  12       15.53       79.77     28.82 o 
  -4   2  12       67.61       28.91     25.16 o 
  -3   2  12      290.09      278.58     42.50 o 
  -2   2  12       14.05        0.00     23.19 o 
  -1   2  12      399.11      396.26     51.92 o 
   0   2  12       91.31       55.66     63.60 o 
   1   2  12       53.45       47.84     65.92 o 
   2   2  12        5.55        0.00     24.64 o 
   3   2  12      188.36      134.54     33.37 o 
 -11   3  12       25.39       57.91     22.06 o 
 -10   3  12       12.99       10.62     29.31 o 
  -9   3  12        1.54       27.01     17.80 o 
  -8   3  12      146.01      117.40     36.92 o 
  -7   3  12        9.25        0.00     20.46 o 
  -6   3  12        2.57        0.00     24.12 o 
  -5   3  12        0.13       34.64     25.64 o 
  -4   3  12       18.27       50.55     26.16 o 
  -3   3  12        0.44       48.33     61.11 o 
  -2   3  12       39.82       47.93     30.29 o 
  -1   3  12      101.85       55.00     27.58 o 
   0   3  12        0.14        0.00    173.42 o 
   1   3  12      406.67      376.99    109.93 o 
   2   3  12      147.74      150.46     63.54 o 
   3   3  12        6.58        0.00     46.66 o 
 -10   4  12      120.02      108.86     22.51 o 
  -9   4  12      160.24      197.13     40.27 o 
  -8   4  12        5.28        0.00     24.49 o 
  -7   4  12      144.99      187.45     28.28 o 
  -6   4  12       14.40        0.00     21.73 o 
  -5   4  12      569.51      628.62     70.66 o 
  -4   4  12       77.50      114.35     50.33 o 
  -3   4  12       25.76        0.00     23.88 o 
  -2   4  12       72.28       82.88     28.95 o 
  -1   4  12       42.77       53.85     26.87 o 
   0   4  12      223.51      253.09     80.00 o 
   1   4  12       36.12       25.77    106.07 o 
   2   4  12        4.59        0.00     32.66 o 
   3   4  12       10.80        9.57     40.00 o 
 -10   5  12      212.31      222.24     32.26 o 
  -9   5  12      186.59      201.10     29.53 o 
  -8   5  12      684.41      688.96     62.59 o 
  -7   5  12        0.77        0.00     19.36 o 
  -6   5  12       75.91       91.49     22.43 o 
  -5   5  12      348.85      353.89     47.75 o 
  -4   5  12      559.01      673.89     80.03 o 
  -3   5  12       82.50      141.09     83.74 o 
  -2   5  12      435.95      494.12     71.90 o 
  -1   5  12      110.51      116.61     31.44 o 
   0   5  12       43.43      117.98     87.20 o 
   1   5  12      180.10      118.76     32.76 o 
   2   5  12       12.91       33.58     53.52 o 
 -10   6  12        9.77       25.99     34.53 o 
  -9   6  12      264.03      314.90     72.66 o 
  -8   6  12        1.25        0.00     19.96 o 
  -7   6  12      495.81      469.48     50.41 o 
  -6   6  12      561.86      629.16     57.35 o 
  -5   6  12       62.23       58.91     27.00 o 
  -4   6  12       51.63       16.26     31.59 o 
  -3   6  12       20.87       24.34     26.36 o 
  -2   6  12       31.50        1.40     28.58 o 
  -1   6  12       46.13       36.29     53.69 o 
   0   6  12      461.23      435.72    216.48 o 
   1   6  12       66.95       46.52     56.15 o 
   2   6  12      233.11      195.91    120.53 o 
 -10   7  12       15.29       34.86     47.03 o 
  -9   7  12       36.66       89.91     31.59 o 
  -8   7  12      447.04      404.02     52.04 o 
  -7   7  12      126.67      128.75     25.15 o 
  -6   7  12      183.45      178.69     27.28 o 
  -5   7  12      840.21      834.71     89.77 o 
  -4   7  12       66.45       59.84     28.33 o 
  -3   7  12       27.22        8.58     23.50 o 
  -2   7  12       19.34       31.01     77.55 o 
  -1   7  12        7.82        0.00     38.48 o 
   0   7  12        3.28      576.58    630.33 o 
   1   7  12      369.50      374.94     92.80 o 
   2   7  12       79.06      150.87    138.99 o 
 -10   8  12        3.86        0.00     27.09 o 
  -9   8  12        2.18       42.54     28.22 o 
  -8   8  12        0.45        0.00     38.07 o 
  -7   8  12      401.86      389.16     52.36 o 
  -6   8  12      125.95      177.43     35.80 o 
  -5   8  12      120.90      123.16     24.57 o 
  -4   8  12        3.44        0.00     23.32 o 
  -3   8  12      145.86      155.57     33.70 o 
  -2   8  12      100.01      114.45     31.41 o 
  -1   8  12       89.35      131.14     31.06 o 
   0   8  12       78.76      141.28     60.52 o 
   1   8  12        7.92       18.72     53.04 o 
   2   8  12        1.23       28.19    104.21 o 
 -10   9  12        0.83       25.08     28.44 o 
  -9   9  12       95.96       49.42     30.17 o 
  -8   9  12       64.55       51.14     37.42 o 
  -7   9  12        2.18        0.00     40.19 o 
  -6   9  12      242.45      276.95     46.67 o 
  -5   9  12       77.41       33.03     20.57 o 
  -4   9  12      102.49      114.43     48.15 o 
  -3   9  12       36.67       16.84     75.73 o 
  -2   9  12        0.45        0.00     32.47 o 
  -1   9  12      510.27      530.86     63.59 o 
   0   9  12      518.85      679.40    117.14 o 
   1   9  12       63.96       49.39     73.24 o 
   2   9  12       30.87       31.15     44.76 o 
  -9  10  12       14.98        9.56     26.77 o 
  -8  10  12        1.93        0.00     24.79 o 
  -7  10  12        0.19        0.00     25.81 o 
  -6  10  12       85.25      100.97     29.57 o 
  -5  10  12      119.19      124.18     32.24 o 
  -4  10  12       87.45      186.93     53.63 o 
  -3  10  12      161.95      221.44     65.30 o 
  -2  10  12       50.34       34.74     27.99 o 
  -1  10  12        0.11        0.00     24.58 o 
   0  10  12       44.50       23.76    131.45 o 
   1  10  12       35.07       49.19     83.86 o 
  -9  11  12      111.80       78.28     41.55 o 
  -8  11  12      184.91      168.40     57.75 o 
  -7  11  12      127.28      124.88     33.31 o 
  -6  11  12      243.26      175.31     35.56 o 
  -5  11  12       29.00       28.73     53.92 o 
  -4  11  12        7.64        0.00     25.18 o 
  -3  11  12       17.34        0.00     35.01 o 
  -2  11  12      214.50      226.39     39.64 o 
  -1  11  12      410.15      340.24     47.93 o 
   0  11  12      194.89      238.26    167.50 o 
   1  11  12       59.62       55.69     99.84 o 
  -9  12  12      137.42      231.05     40.41 o 
  -8  12  12        0.58        0.00     47.20 o 
  -7  12  12      431.04      416.85     79.32 o 
  -6  12  12       41.28       10.18     26.32 o 
  -5  12  12       63.22       71.39     70.60 o 
  -4  12  12      221.18      359.72     48.47 o 
  -3  12  12      112.40       57.28     41.02 o 
  -2  12  12       31.16        0.00     40.90 o 
  -1  12  12       49.28       19.74     36.89 o 
   0  12  12      684.98      797.82    116.71 o 
   1  12  12        1.40        0.00     78.66 o 
  -8  13  12      115.20      136.63     50.98 o 
  -7  13  12      205.49      290.36     80.62 o 
  -6  13  12       21.20       41.45     28.13 o 
  -5  13  12      303.75      443.61     56.96 o 
  -4  13  12       91.23       70.09     28.82 o 
  -3  13  12       20.95        8.72     38.07 o 
  -2  13  12      868.08      967.88    147.45 o 
  -1  13  12      126.42      176.20     53.04 o 
   0  13  12      119.22       77.47    352.76 o 
  -8  14  12       44.47       37.04     29.07 o 
  -7  14  12      160.08      245.67     41.67 o 
  -6  14  12       65.49       43.81     28.71 o 
  -5  14  12       15.79        0.00     27.23 o 
  -4  14  12       10.29       98.61     30.24 o 
  -3  14  12       41.02       67.27     29.82 o 
  -2  14  12        4.48       13.55     38.07 o 
  -1  14  12      192.93      146.62     48.91 o 
   0  14  12      315.59      378.75    184.10 o 
  -7  15  12       25.01       31.51     49.38 o 
  -6  15  12       21.73       56.73     37.30 o 
  -5  15  12       73.96       28.60     55.34 o 
  -4  15  12       32.99        0.00     63.53 o 
  -3  15  12      125.53      181.36     36.33 o 
  -2  15  12      253.96      180.92     54.81 o 
  -1  15  12       27.80       34.30     43.14 o 
  -7  16  12        4.70        7.76     27.71 o 
  -6  16  12       90.83      136.51     34.18 o 
  -5  16  12       57.22       41.07     39.78 o 
  -4  16  12       19.01        0.00     26.04 o 
  -3  16  12        0.39        0.00     26.70 o 
  -2  16  12       17.06        0.00     35.71 o 
  -1  16  12      143.36      154.99     51.51 o 
  -6  17  12        3.69        1.71     27.93 o 
  -5  17  12      146.88      146.79     36.22 o 
  -4  17  12        4.17        0.00     68.24 o 
  -3  17  12       24.10       44.48     30.29 o 
  -2  17  12      890.27      900.25     96.99 o 
  -9   1  13       58.78       31.36     25.24 o 
  -8   1  13       22.00        0.00     42.90 o 
  -7   1  13        0.57        0.00     28.52 o 
  -6   1  13      550.42      635.43     73.21 o 
  -5   1  13       79.06       62.29     29.84 o 
  -4   1  13       11.81        0.00     24.52 o 
  -3   1  13       28.89       49.84     40.31 o 
  -2   1  13        2.79        0.00     38.36 o 
  -1   1  13       78.31       82.99     57.28 o 
   0   1  13      117.62       41.30     32.18 o 
   1   1  13       86.52      162.61     58.10 o 
  -9   2  13       74.94       71.01     24.20 o 
  -8   2  13      358.16      294.45     44.90 o 
  -7   2  13      407.03      437.49     55.67 o 
  -6   2  13      312.61      392.80     55.69 o 
  -5   2  13       41.80       24.56     35.54 o 
  -4   2  13       67.32       74.74     76.55 o 
  -3   2  13      147.71      210.47     39.42 o 
  -2   2  13      335.31      420.35     56.13 o 
  -1   2  13      617.84      661.19     75.09 o 
   0   2  13      289.14      296.91     80.32 o 
   1   2  13      176.91      265.05     79.46 o 
  -9   3  13      265.71      205.98     31.32 o 
  -8   3  13       53.61       16.06     25.42 o 
  -7   3  13       54.15       28.24     27.77 o 
  -6   3  13      609.45      618.66     71.67 o 
  -5   3  13      244.05      239.84     40.49 o 
  -4   3  13      107.08      100.11     37.72 o 
  -3   3  13      354.03      336.55     59.93 o 
  -2   3  13      164.06      217.38     78.44 o 
  -1   3  13      360.68      469.64     75.08 o 
   0   3  13      428.80      535.97     80.15 o 
   1   3  13       91.78       85.06     58.67 o 
  -9   4  13        2.87       16.16     27.89 o 
  -8   4  13      126.70      217.05     37.84 o 
  -7   4  13      385.68      465.99     58.49 o 
  -6   4  13       26.16       70.85     69.77 o 
  -5   4  13      116.37      134.46     62.53 o 
  -4   4  13      242.22      263.38     42.15 o 
  -3   4  13        3.17       27.01     42.31 o 
  -2   4  13      279.64      367.86     51.15 o 
  -1   4  13      222.66      205.69     64.47 o 
   0   4  13       19.85       64.54     46.50 o 
   1   4  13       13.80       26.17     65.56 o 
  -9   5  13       55.25       61.55     32.29 o 
  -8   5  13        0.71       11.77     21.81 o 
  -7   5  13        1.14        4.43     25.00 o 
  -6   5  13      429.22      515.61     62.35 o 
  -5   5  13       23.81        0.00     24.68 o 
  -4   5  13      481.68      558.88     72.72 o 
  -3   5  13       32.27       46.70     32.88 o 
  -2   5  13      177.66      166.70     35.14 o 
  -1   5  13      463.44      488.82    112.74 o 
   0   5  13      235.07      217.18     39.37 o 
  -9   6  13        6.08       44.33     78.67 o 
  -8   6  13       65.26       24.96     28.05 o 
  -7   6  13       67.34       61.75     31.82 o 
  -6   6  13       74.62      137.49     60.40 o 
  -5   6  13        9.09       76.54     72.49 o 
  -4   6  13       11.52        0.00     25.71 o 
  -3   6  13       41.25       19.14     50.56 o 
  -2   6  13       76.72       99.36     33.22 o 
  -1   6  13       26.40        0.00     72.01 o 
   0   6  13       15.65       49.26     28.81 o 
  -9   7  13       31.53       93.75     32.25 o 
  -8   7  13      284.30      372.55     51.38 o 
  -7   7  13       85.75      127.17     48.44 o 
  -6   7  13       12.79        0.00     60.11 o 
  -5   7  13      226.22      246.61     41.42 o 
  -4   7  13       15.81        0.00     25.79 o 
  -3   7  13       25.22       33.02     28.96 o 
  -2   7  13        3.05       22.44     27.39 o 
  -1   7  13        1.69        6.46     28.19 o 
   0   7  13        8.52        4.34     33.65 o 
  -8   8  13       73.97       18.42     44.55 o 
  -7   8  13      233.69      280.60     52.45 o 
  -6   8  13      128.59      217.46     59.05 o 
  -5   8  13      378.12      424.53     55.51 o 
  -4   8  13       71.95       24.93     27.50 o 
  -3   8  13       15.52        0.00     71.25 o 
  -2   8  13        1.17       21.95     26.96 o 
  -1   8  13      427.52      543.97     65.50 o 
   0   8  13       47.95       47.95     30.22 o 
  -8   9  13      192.17      185.06     36.99 o 
  -7   9  13       45.15       56.78     30.52 o 
  -6   9  13      471.91      440.80     80.97 o 
  -5   9  13       87.80      204.49     56.34 o 
  -4   9  13       17.52        8.37     45.73 o 
  -3   9  13      208.61      217.27     39.58 o 
  -2   9  13        4.91        0.00     27.29 o 
  -1   9  13       33.10        1.62     27.52 o 
   0   9  13      143.13      139.66     34.97 o 
  -8  10  13      150.37      174.63     37.66 o 
  -7  10  13      197.06      237.07     42.26 o 
  -6  10  13       12.20        0.00     36.07 o 
  -5  10  13      343.31      460.13     83.80 o 
  -4  10  13      434.58      468.50     85.21 o 
  -3  10  13       24.73      118.45     51.15 o 
  -2  10  13       71.22       19.06     60.46 o 
  -1  10  13       36.22       36.59     36.48 o 
  -7  11  13       71.28       69.34     30.75 o 
  -6  11  13       33.62       85.04     50.98 o 
  -5  11  13       16.24        0.00     38.07 o 
  -4  11  13       97.92      117.51     47.62 o 
  -3  11  13      846.09     1168.84    174.79 o 
  -2  11  13       53.81        0.00     38.78 o 
  -1  11  13       66.61      125.70     35.03 o 
  -7  12  13       34.81       25.28     28.98 o 
  -6  12  13       83.31       22.63     40.60 o 
  -5  12  13        8.63        0.00     38.78 o 
  -4  12  13        3.86        0.00     41.84 o 
  -3  12  13       77.51      155.93     52.68 o 
  -2  12  13       60.16       71.54     48.44 o 
  -6  13  13        9.71        0.00     27.54 o 
  -5  13  13       80.96       41.72     44.20 o 
  -4  13  13      246.87      361.95     76.61 o 
  -3  13  13       81.62       32.53     42.90 o 
  -4  14  13       16.40       39.60     46.08 o 
  -7   0  14      161.75      271.20     62.70 o 
  -6   0  14        7.59       17.33     40.90 o 
  -5   0  14      400.76      366.67     75.79 o 
  -4   0  14        0.56      129.41     48.56 o 
  -3   0  14        2.86       39.01     40.66 o 
  -2   0  14      602.64      594.14    101.24 o 
  -7   1  14      485.65      523.50     96.06 o 
  -6   1  14      134.03       97.43     33.00 o 
  -5   1  14      288.14      426.73     57.17 o 
  -4   1  14       70.20       63.68     31.33 o 
  -3   1  14       86.08       40.37     29.82 o 
  -2   1  14       46.69       69.17     31.25 o 
  -7   2  14        0.31       30.82     29.27 o 
  -6   2  14       91.62       78.57     32.79 o 
  -5   2  14      213.62      317.94     86.86 o 
  -4   2  14       39.11       76.56     32.07 o 
  -3   2  14       42.97       81.68     60.58 o 
  -2   2  14        2.08       16.59     51.62 o 
  -7   3  14       28.56       51.34     29.59 o 
  -6   3  14       74.54       56.71     33.94 o 
  -5   3  14        8.10       26.60     44.91 o 
  -4   3  14       12.00        0.00     26.03 o 
  -3   3  14       16.04       17.03     54.51 o 
  -2   3  14      268.12      278.31     80.38 o 
  -7   4  14       28.37        0.17     27.94 o 
  -6   4  14        0.52        0.00     27.10 o 
  -5   4  14        0.68       30.92     29.69 o 
  -4   4  14       47.38       41.40     30.21 o 
  -3   4  14        0.56        0.00     28.51 o 
  -2   4  14      190.00      199.27     47.50 o 
  -7   5  14      223.43      225.68     51.39 o 
  -6   5  14       43.90      112.29     33.91 o 
  -5   5  14       20.00        0.00     27.75 o 
  -4   5  14      371.94      379.97     53.71 o 
  -3   5  14       24.90       40.84     30.32 o 
  -6   6  14       33.18       59.84     50.33 o 
  -5   6  14       79.93      144.33     46.67 o 
  -4   6  14      113.69       34.05     63.82 o 
  -3   6  14      247.66      273.43     47.20 o 
  -6   7  14       14.35       22.98     41.25 o 
  -5   7  14       98.59      127.86     44.96 o 
  -4   7  14      148.43      179.61     38.57 o 
                                                 
